# Supplementary material for: [(Z)-O-Ethyl N-(4-chloro­phen­yl)thio­carbamato-κS](triphenyl­phosphine-κP)gold(I) dichloro­methane hemisolvate
Source: Acta Crystallogr Sect E Struct Rep Online. 2010 May 22;66(Pt 6):m687. doi: 10.1107/S1600536810018179 (PMC2979641; doi:10.1107/S1600536810018179)
Supplement: Supplementary file 2 [file e-66-0m687-Isup2.hkl]

#
# h,k,l, Fc-squared, Fo-squared, sigma(Fo-squared) and status flag
#
data_I
_shelx_title '  Template texray.inf'
_shelx_refln_list_code          4
_shelx_F_calc_maximum      961.79
_exptl_crystal_F_000      2792.00
_reflns_d_resolution_high  0.7696
 
loop_
 _symmetry_equiv_pos_as_xyz
 'x, y, z'
 '-x, y, -z+1/2'
 'x+1/2, y+1/2, z'
 '-x+1/2, y+1/2, -z+1/2'
 '-x, -y, -z'
 'x, -y, z-1/2'
 '-x+1/2, -y+1/2, -z'
 'x+1/2, -y+1/2, z-1/2'
 
_cell_length_a    30.5163
_cell_length_b     8.5881
_cell_length_c    21.0518
_cell_angle_alpha  90.000
_cell_angle_beta  101.054
_cell_angle_gamma  90.000
 
_shelx_F_squared_multiplier     1.000
 
loop_
 _refln_index_h
 _refln_index_k
 _refln_index_l
 _refln_F_squared_calc
 _refln_F_squared_meas
 _refln_F_squared_sigma
 _refln_observed_status
   2   0   0   109433.59       -6.93      6.93 o
   6   0   0   100074.46   105104.41   4035.28 o
   8   0   0     2328.03     2224.12    684.92 o
  10   0   0    39001.33    45038.18   2313.58 o
  12   0   0   469073.25   498717.94  10488.90 o
  14   0   0   141114.66   145636.19   3141.67 o
  16   0   0    56000.35    61146.95   1391.11 o
  18   0   0   137282.08   142272.25   3098.07 o
  20   0   0    39183.68    42481.43   1171.26 o
  22   0   0     8880.28     8394.76    307.40 o
  24   0   0    50435.74    50399.63   1213.10 o
  26   0   0    21220.70    20917.41    863.57 o
  28   0   0     5606.50     7027.75    430.44 o
  30   0   0    99042.41   100717.46   2884.06 o
  32   0   0    23042.77    22908.65    880.62 o
  34   0   0     2773.51     3561.18    623.55 o
  36   0   0    21469.39    23140.76   1440.11 o
  38   0   0     5645.94     6549.29    830.42 o
   1   1   0   340988.72   357860.53   8881.33 o
   3   1   0     2534.54     2608.60     84.97 o
   5   1   0     4805.01     5204.07    154.49 o
   7   1   0   359506.88   393630.25   8273.49 o
   9   1   0    17078.42    18174.63    395.33 o
  11   1   0   118434.14   127820.09   2380.24 o
  13   1   0   264650.19   286475.63   4678.70 o
  15   1   0    10910.01    11328.41    293.62 o
  17   1   0   120585.99   123720.80   2080.28 o
  19   1   0   131984.89   139311.22   2338.95 o
  21   1   0     1181.01     1334.07    110.90 o
  23   1   0    44428.43    43174.79   1160.29 o
  25   1   0    35302.40    34653.09    707.05 o
  27   1   0    12577.27    13018.13    408.13 o
  29   1   0    38785.69    37372.72    875.32 o
  31   1   0    69174.23    71703.05   1789.42 o
  33   1   0      643.21      717.64    207.59 o
  35   1   0    18470.02    20830.96    729.66 o
  37   1   0    17655.41    18904.19    910.40 o
   0   2   0   471215.13   507422.47  12878.96 o
   2   2   0     1634.62     1781.88     96.84 o
   4   2   0   126280.95   138168.42   2517.91 o
   6   2   0    95211.01   103496.52   1716.95 o
   8   2   0    57106.74    64000.74    970.33 o
  10   2   0    27603.79    28395.28    595.34 o
  12   2   0   179074.63   201646.30   3732.49 o
  14   2   0    32120.54    32649.64   1089.60 o
  16   2   0    14373.03    13622.21    473.17 o
  18   2   0    81702.17    76634.20   1511.59 o
  20   2   0    37737.39    36936.74    806.20 o
  22   2   0     8524.80     8223.41    616.28 o
  24   2   0    76662.23    76160.44   1534.75 o
  26   2   0    31311.90    31500.06    668.56 o
  28   2   0     1569.89     1449.01    178.91 o
  30   2   0    40686.69    39866.22   1109.61 o
  32   2   0     6503.74     7605.58    570.21 o
  34   2   0     4700.92     4875.77    370.42 o
  36   2   0    17839.42    18202.56    680.10 o
  38   2   0     9369.24     9588.46    509.04 o
   1   3   0   106860.30   125814.04   2318.93 o
   3   3   0    50175.44    51611.82   1153.13 o
   5   3   0   115559.67   121837.33   2249.20 o
   7   3   0    50862.12    52298.30   1080.73 o
   9   3   0     5879.54     6834.40    176.43 o
  11   3   0   114622.54   117648.11   1974.81 o
  13   3   0   106936.52   108566.73   2076.18 o
  15   3   0       31.23      129.64     64.04 o
  17   3   0    58319.69    60494.14   1062.36 o
  19   3   0    42849.89    47307.03    864.87 o
  21   3   0      639.24      348.69    146.72 o
  23   3   0    30288.20    29103.96    688.44 o
  25   3   0    37699.84    35453.92    973.70 o
  27   3   0     8545.99     7862.33    395.66 o
  29   3   0     6003.08     6548.35    811.39 o
  31   3   0    24330.38    23853.23    788.30 o
  33   3   0      193.49      -98.05    186.46 o
  35   3   0    11074.76    10155.79    515.07 o
  37   3   0    17737.37    17722.10    692.46 o
   0   4   0    17959.82    16884.52    562.87 o
   2   4   0    17113.34    16084.46    382.67 o
   4   4   0    30817.13    35090.95    840.80 o
   6   4   0   113665.90   117789.36   2200.73 o
   8   4   0    41846.88    43149.48    979.29 o
  10   4   0    21321.46    21420.53    478.39 o
  12   4   0    56167.92    56513.50   1007.81 o
  14   4   0    14571.54    13639.67    307.55 o
  16   4   0     1594.30     1781.84    140.97 o
  18   4   0    48805.38    49348.38   1046.70 o
  20   4   0    30876.20    28640.96    681.17 o
  22   4   0    13031.47    13138.07    508.21 o
  24   4   0    51434.48    51011.89   1322.67 o
  26   4   0    10896.43    10579.50    474.40 o
  28   4   0     2307.77     1504.32    242.55 o
  30   4   0    15636.71    15280.77    589.95 o
  32   4   0     4525.96     4617.98    360.17 o
  34   4   0     1375.28     1527.56    274.47 o
  36   4   0    12835.19    13408.69    612.26 o
   1   5   0    20171.67    20853.02    490.42 o
   3   5   0     3743.81     4263.32    244.69 o
   5   5   0    17873.16    14708.87    469.73 o
   7   5   0    34409.00    31977.03    692.54 o
   9   5   0      964.49      798.82    105.49 o
  11   5   0    33161.31    35157.86    750.06 o
  13   5   0    10361.12    11176.97    375.58 o
  15   5   0     2194.68     1998.09    176.15 o
  17   5   0     4873.91     5306.95    246.42 o
  19   5   0    13858.49    12314.53    494.27 o
  21   5   0     5062.74     4727.48    331.08 o
  23   5   0    11217.42    11198.20    491.03 o
  25   5   0    10107.53    10726.61    496.77 o
  27   5   0      102.65      263.39    200.79 o
  29   5   0     6852.73     7505.28    443.26 o
  31   5   0     4215.24     4510.77    371.85 o
  33   5   0     2049.81     1920.96    284.44 o
   0   6   0    11942.76    10168.53    450.19 o
   2   6   0     6187.89     5044.43    266.86 o
   4   6   0       52.46      -21.56    124.65 o
   6   6   0     5634.11     6848.18    269.43 o
   8   6   0       43.59     -107.83     91.07 o
  10   6   0     3661.61     3153.56    295.77 o
  12   6   0     4415.17     3740.19    187.72 o
  14   6   0      778.30     1399.73    269.03 o
  16   6   0     1672.91     1811.96    297.16 o
  18   6   0     1681.13     2086.91    303.50 o
  20   6   0     4087.00     4354.57    603.76 o
  22   6   0       42.82       12.34    281.59 o
  24   6   0     1499.47     1397.00    298.48 o
  26   6   0       69.18        3.97    198.49 o
  28   6   0     2051.53     2206.77    307.89 o
  30   6   0     1628.10     1655.72    285.39 o
  32   6   0     1865.12     2211.52    405.60 o
   1   7   0     5466.53     5239.64    248.95 o
   3   7   0     4578.78     4849.98    333.72 o
   5   7   0      612.19      649.95    135.71 o
   7   7   0      490.37      468.87    124.65 o
   9   7   0       71.85      212.83    111.33 o
  11   7   0      217.89      165.05    217.25 o
  13   7   0      944.01     1001.59    645.82 o
  15   7   0      168.44      355.00    232.92 o
  17   7   0      300.89      -21.74    223.71 o
  19   7   0     2176.53     2002.87    338.66 o
  21   7   0      488.44      219.77    254.92 o
  23   7   0      299.64      303.13    313.76 o
  25   7   0        5.35      136.99    243.36 o
  27   7   0      795.97      586.16    291.24 o
  29   7   0       29.92      103.32    268.29 o
   0   8   0     4284.44     4319.20    355.16 o
   2   8   0     3115.40     3043.01    221.39 o
   4   8   0     2892.83     2486.43    205.03 o
   6   8   0       78.77       52.27     89.46 o
   8   8   0       23.26       16.24    140.15 o
  10   8   0      523.65      192.40    337.51 o
  12   8   0      664.39      601.94    346.91 o
  14   8   0     3442.96     3273.55    388.67 o
  16   8   0       10.27       68.06    238.21 o
  18   8   0     3517.45     3657.26    429.94 o
  20   8   0      692.01      528.69    677.50 o
  22   8   0      420.55      -12.01    272.68 o
  24   8   0       45.83      442.65    289.38 o
  26   8   0       62.01       65.50    337.02 o
   1   9   0    12861.88    12338.69    421.13 o
   3   9   0      630.97      572.77    165.82 o
   5   9   0      877.96     1156.04    181.78 o
   7   9   0     1716.13     1719.32    317.04 o
   9   9   0      981.65      937.86    268.06 o
  11   9   0     4958.07     5387.87    472.72 o
  13   9   0     2529.35     2953.49    385.51 o
  15   9   0        2.65      134.82    246.44 o
  17   9   0     2391.93     2017.81    361.76 o
  19   9   0     4751.08     4792.88    495.21 o
  21   9   0     1723.65     2141.20    402.86 o
  23   9   0     2622.25     2756.93    439.67 o
   0  10   0    10037.12     9158.85    540.27 o
   2  10   0     4089.30     3678.86    462.36 o
   4  10   0      198.27       96.80    174.02 o
   6  10   0    11418.50    11038.45    999.17 o
   8  10   0     2790.70     2663.46    374.78 o
  10  10   0     5423.53     6487.74    517.60 o
  12  10   0     9849.50     9988.14    826.95 o
  14  10   0     1220.77      889.22    315.36 o
  16  10   0     2649.97     2709.70    414.32 o
   1  11   0     3978.89     4135.66    407.28 o
   3  11   0      773.01      932.39    292.70 o
   5  11   0     8130.53     8174.29    574.80 o
 -39   1   1      820.00      683.99    332.24 o
 -37   1   1      191.86      835.04    325.76 o
 -35   1   1      318.02      734.45    205.96 o
 -33   1   1     2050.14     2156.19    293.12 o
 -31   1   1     3898.73     4225.05    323.91 o
 -29   1   1      534.47      626.47    145.28 o
 -27   1   1     1048.19     1347.96    157.45 o
 -25   1   1     7415.19     7232.79    246.71 o
 -23   1   1      499.01      548.63    101.27 o
 -21   1   1    12093.99    11368.32    258.95 o
 -19   1   1     5214.56     4701.50    147.88 o
 -17   1   1      344.94      470.14     64.52 o
 -15   1   1     1884.24     2705.93    105.43 o
 -13   1   1     4116.92     4823.36    185.80 o
 -11   1   1    67960.23    76333.39   1287.26 o
  -9   1   1     8390.71     8266.43    209.00 o
  -7   1   1    15041.11    17381.38    366.01 o
  -5   1   1     1114.89     1318.05     97.34 o
  -3   1   1    20157.67    22929.63    445.70 o
  -1   1   1      186.29      637.49    131.13 o
   1   1   1    11629.48    15082.77    427.56 o
   3   1   1     3989.47     4708.75     99.30 o
   5   1   1   138547.39   161662.89   3431.08 o
   7   1   1    52034.08    61056.43   1335.45 o
   9   1   1    13426.58    11442.93    400.24 o
  11   1   1     9646.14     9318.95    660.67 o
  13   1   1     5264.24     5331.21    271.90 o
  15   1   1     9838.91     8831.24    380.27 o
  17   1   1    15717.66    14509.90    439.51 o
  19   1   1    30883.71    30646.37    848.02 o
  21   1   1      274.87      156.35     63.22 o
  23   1   1     5552.07     5268.19    320.86 o
  25   1   1      685.61      386.15    159.01 o
  27   1   1    15337.79    14515.34    530.04 o
  29   1   1     4625.23     4568.48    323.87 o
  31   1   1     3007.86     3250.02    301.13 o
  33   1   1      125.49      161.84    190.98 o
  35   1   1      361.55      300.73    198.48 o
  37   1   1     1333.63     1008.61    344.41 o
 -38   2   1     5589.12     6113.27    641.86 o
 -36   2   1      226.37      362.10    217.76 o
 -34   2   1     4161.69     4888.94    408.37 o
 -32   2   1     5957.43     6219.32    616.73 o
 -30   2   1     1358.04     1515.03    233.13 o
 -28   2   1      673.92     1305.09    169.91 o
 -26   2   1    18782.44    18156.91    454.88 o
 -24   2   1     3740.43     3792.89    206.46 o
 -22   2   1    19525.52    20089.21    504.25 o
 -20   2   1    24735.28    25100.50    584.17 o
 -18   2   1     8546.76     9196.98    279.58 o
 -16   2   1     1124.99     1448.53    148.86 o
 -14   2   1   110267.82   115469.41   2183.80 o
 -12   2   1    62491.06    60271.57   1178.67 o
 -10   2   1     2523.81     2683.25    174.69 o
  -8   2   1    88587.87    97160.94   1621.32 o
  -6   2   1    27081.53    28678.00    511.69 o
  -4   2   1     7738.96     8811.05    192.58 o
  -2   2   1   159949.00   188088.92   3936.77 o
   0   2   1    22418.35    29041.21    655.20 o
   2   2   1     3795.14     6470.01    240.32 o
   4   2   1    45730.04    45581.23    997.06 o
   6   2   1     4616.48     3607.20    221.29 o
   8   2   1    10540.00    11516.57    230.13 o
  10   2   1    27629.47    28317.59    575.62 o
  12   2   1     8566.40     8817.11    283.86 o
  14   2   1     3893.39     4081.24    171.76 o
  16   2   1    25913.44    26450.86    598.15 o
  18   2   1    24342.79    24148.76    726.30 o
  20   2   1      921.02     1031.31    124.62 o
  22   2   1    11167.86     9858.68    474.01 o
  24   2   1     1142.33     1307.76    168.72 o
  26   2   1     8099.67     7608.53    345.81 o
  28   2   1    11590.28    11980.08    357.10 o
  30   2   1    15126.68    13728.68    545.70 o
  32   2   1     1212.81     1573.33    239.77 o
  34   2   1     3105.08     2668.68    303.32 o
  36   2   1     4277.01     4767.32    454.54 o
 -37   3   1     5799.48     6279.81    436.27 o
 -35   3   1     1263.43     1371.73    253.10 o
 -33   3   1     7386.60     7664.75    443.55 o
 -31   3   1     4844.00     4260.33    363.79 o
 -29   3   1      254.82      288.42    179.00 o
 -27   3   1    17467.23    16569.19    578.82 o
 -25   3   1    26252.87    23286.29    912.41 o
 -23   3   1     1063.36      919.18    180.92 o
 -21   3   1    63609.69    61519.25   1259.86 o
 -19   3   1    21133.31    22079.56    454.02 o
 -17   3   1     1597.99     1815.75    108.56 o
 -15   3   1    50962.41    53201.70    931.03 o
 -13   3   1    18786.51    16032.08    395.92 o
 -11   3   1       22.46       74.07     47.49 o
  -9   3   1    55986.72    57188.87    993.79 o
  -7   3   1   155090.83   174415.59   2877.74 o
  -5   3   1      539.23      723.78     86.08 o
  -3   3   1    54788.70    52975.73   1179.45 o
  -1   3   1    90910.36    91873.10   1713.53 o
   1   3   1      373.05      861.23     77.66 o
   3   3   1    12119.25    13201.09    362.75 o
   5   3   1   152466.13   166399.48   3047.96 o
   7   3   1     7360.70     7625.30    208.33 o
   9   3   1    71795.14    70261.49   1208.46 o
  11   3   1    22011.75    19352.46    399.91 o
  13   3   1      766.02     1246.55     84.91 o
  15   3   1    20327.90    21668.49    443.95 o
  17   3   1    23335.97    23975.61    490.91 o
  19   3   1    15292.63    15749.89    426.25 o
  21   3   1    22888.59    22340.02    623.30 o
  23   3   1    37928.14    37452.68    847.37 o
  25   3   1     1489.08     1708.87    222.42 o
  27   3   1    19589.36    18818.19    906.86 o
  29   3   1    12557.62    11278.01    941.65 o
  31   3   1     2490.61     2595.56    285.31 o
  33   3   1     1902.32     2242.16    283.03 o
  35   3   1    12376.90    13291.28    586.89 o
  37   3   1     1667.33     1458.53    276.82 o
 -36   4   1     3340.98     3983.07    368.72 o
 -34   4   1     3894.46     3887.89    358.87 o
 -32   4   1     8630.01     7801.46    432.79 o
 -30   4   1     1265.72     1440.67    237.03 o
 -28   4   1    13434.51    12730.41    523.76 o
 -26   4   1    48685.25    47834.19   1267.40 o
 -24   4   1    19056.49    17473.18    612.12 o
 -22   4   1    27786.93    25944.87    779.69 o
 -20   4   1    48632.92    45941.70   1188.95 o
 -18   4   1     1815.27     1537.86    157.64 o
 -16   4   1     6340.33     6217.95    240.53 o
 -14   4   1    55333.62    62065.07   1254.55 o
 -12   4   1    14482.83    15370.61    334.22 o
 -10   4   1    20061.19    16661.93    389.35 o
  -8   4   1   274564.50   278081.72   5058.03 o
  -6   4   1    59349.25    54970.60   1079.20 o
  -4   4   1    23483.99    25865.61    647.64 o
  -2   4   1    44939.07    45228.46    904.35 o
   0   4   1    25428.53    24434.35    560.01 o
   2   4   1      674.00      625.39     85.04 o
   4   4   1    61142.25    58495.11   1328.48 o
   6   4   1   131482.13   132496.17   2467.93 o
   8   4   1    12242.02    13882.78    344.48 o
  10   4   1    98905.50   104309.10   1970.03 o
  12   4   1    25130.82    28946.56    564.03 o
  14   4   1     9494.09     8942.73    234.36 o
  16   4   1    38393.28    38166.19    838.25 o
  18   4   1    21437.31    19466.80    592.29 o
  20   4   1      113.82      277.64    121.91 o
  22   4   1    69518.46    69010.09   1692.50 o
  24   4   1    21202.76    20529.87   1154.53 o
  26   4   1     3300.64     2871.32    284.77 o
  28   4   1    24609.04    22719.08    745.06 o
  30   4   1     7374.09     7512.60    424.68 o
  32   4   1      286.14      256.93    202.74 o
  34   4   1    12700.91    12080.86    669.60 o
  36   4   1    12253.87    12181.38    585.57 o
 -35   5   1      102.87      316.86    266.18 o
 -33   5   1     5846.40     6424.08    427.58 o
 -31   5   1    10426.02    11075.11    534.62 o
 -29   5   1       81.42     -138.30    193.19 o
 -27   5   1    29679.76    27671.74    871.33 o
 -25   5   1    47087.55    45766.20   1313.04 o
 -23   5   1      310.42      133.36    177.48 o
 -21   5   1    41508.33    40876.38   1117.17 o
 -19   5   1    41652.24    44204.44   1175.70 o
 -17   5   1    13618.86    14520.05    523.47 o
 -15   5   1    39434.77    37245.77    828.76 o
 -13   5   1    91237.63    83480.30   3204.65 o
 -11   5   1     2662.67     3517.25    161.47 o
  -9   5   1   134079.52   140368.45   2627.20 o
  -7   5   1   151634.31   163710.53   3043.59 o
  -5   5   1    10796.82    12445.92   1025.60 o
  -3   5   1    30256.77    28154.56    620.93 o
  -1   5   1   125213.47   128139.11   2408.36 o
   1   5   1     1677.25     1620.55    130.94 o
   3   5   1   100859.78   105435.50   2002.84 o
   5   5   1   106764.67   113196.88   2485.25 o
   7   5   1     6321.22     6928.69    240.19 o
   9   5   1    83468.45    81824.23   1587.99 o
  11   5   1    80178.34    78303.70   1526.40 o
  13   5   1     6367.28     5699.03    211.84 o
  15   5   1    27963.03    28624.91    823.32 o
  17   5   1    48276.75    47712.46   1422.26 o
  19   5   1     9180.14     9515.09    637.71 o
  21   5   1    25500.05    23489.53    745.11 o
  23   5   1    58270.29    55926.61   1448.28 o
  25   5   1     4856.06     4721.66    469.26 o
  27   5   1     7084.67     7851.62    443.74 o
  29   5   1    24963.60    25317.30   1392.29 o
  31   5   1     2954.26     3335.21    388.59 o
  33   5   1     5914.85     6026.95    424.94 o
 -32   6   1    28471.58    28292.03    932.73 o
 -30   6   1     5667.54     5996.19    637.16 o
 -28   6   1    14318.56    15048.98    618.14 o
 -26   6   1    27965.03    29003.55    920.24 o
 -24   6   1    10112.92    10334.05    506.35 o
 -22   6   1     9385.72     9553.00    486.12 o
 -20   6   1    66676.12    67600.88   2062.66 o
 -18   6   1    19356.54    18532.10   1175.35 o
 -16   6   1    18424.24    19434.60    803.06 o
 -14   6   1    46047.31    46793.98   2444.73 o
 -12   6   1    11786.62    11931.07    348.63 o
 -10   6   1     3677.04     3654.49    190.35 o
  -8   6   1    88169.06    87553.91   2687.64 o
  -6   6   1    49572.10    49356.46   1025.78 o
  -4   6   1    18095.47    18521.93    469.12 o
  -2   6   1    89733.63    88769.32   1728.20 o
   0   6   1    32718.75    32884.80    730.63 o
   2   6   1    12219.59    12428.99    360.17 o
   4   6   1    89991.18    91115.30   1771.53 o
   6   6   1    50742.90    53003.37   1094.02 o
   8   6   1     6375.80     6003.40    244.47 o
  10   6   1   100005.34   102298.40   2299.77 o
  12   6   1    45767.04    44864.70    949.37 o
  14   6   1      974.75     1091.45    176.54 o
  16   6   1    82784.33    82908.83   3795.76 o
  18   6   1    49199.61    48884.96   1571.49 o
  20   6   1     1399.13     1358.79    281.28 o
  22   6   1    49399.14    50999.79   1658.89 o
  24   6   1    18331.40    19245.22    718.58 o
  26   6   1      515.58      300.83    218.69 o
  28   6   1    26712.95    26452.66    950.22 o
  30   6   1    16821.20    17305.70    683.41 o
  32   6   1       32.05     -255.75    209.50 o
 -29   7   1       23.14       49.58    258.00 o
 -27   7   1    16273.00    16855.70    824.63 o
 -25   7   1    17675.71    17360.06   1107.55 o
 -23   7   1        9.79     -161.92    215.89 o
 -21   7   1    25259.47    25826.17   1858.78 o
 -19   7   1    37473.82    37358.25   1312.53 o
 -17   7   1      176.08     -211.73    269.22 o
 -15   7   1    57591.21    56248.20   2973.75 o
 -13   7   1    60763.04    58363.62   1803.44 o
 -11   7   1      251.85      348.38    219.28 o
  -9   7   1    34237.52    33149.60    757.27 o
  -7   7   1    23639.90    21909.57    899.74 o
  -5   7   1       41.96      170.15    117.44 o
  -3   7   1    64841.27    68751.67   1396.67 o
  -1   7   1   100578.17   102091.01   1989.11 o
   1   7   1     1742.73     1865.48    173.52 o
   3   7   1    70295.22    65198.45   2247.63 o
   5   7   1    45362.21    42356.61   1186.60 o
   7   7   1     4273.63     4424.09    251.01 o
   9   7   1    42997.16    46243.55    995.88 o
  11   7   1    72112.42    73823.45   1748.61 o
  13   7   1      997.23      985.70    248.93 o
  15   7   1    53455.16    51598.71   1648.72 o
  17   7   1    48017.07    47653.25   2771.35 o
  19   7   1     4678.23     3586.17    644.34 o
  21   7   1     8447.32     8604.37    820.02 o
  23   7   1    18729.97    18759.01    906.13 o
  25   7   1     3202.06     3252.15    423.29 o
  27   7   1    14725.28    14394.45    767.84 o
  29   7   1    30520.83    30784.67   1214.28 o
 -26   8   1    16231.45    16050.87   1100.13 o
 -24   8   1     1074.74     1130.80    330.68 o
 -22   8   1     4525.03     4781.43    582.97 o
 -20   8   1    27178.30    26975.75   1189.70 o
 -18   8   1    11591.44    10494.24    640.13 o
 -16   8   1    11361.90    10792.40    848.23 o
 -14   8   1    52417.40    50538.54   1646.47 o
 -12   8   1    15009.63    12913.02    662.58 o
 -10   8   1     5914.34     6417.11    466.59 o
  -8   8   1    36106.65    36325.68    978.52 o
  -6   8   1     6228.46     6904.42    879.69 o
  -4   8   1    12572.57    11118.43    375.65 o
  -2   8   1    85374.38    85318.78   1712.87 o
   0   8   1    31291.74    30937.81    744.22 o
   2   8   1    13406.29    14235.43    478.30 o
   4   8   1    47693.26    48461.35   1057.42 o
   6   8   1     7978.00     8678.67    398.57 o
   8   8   1     3087.80     3102.78    248.15 o
  10   8   1    33495.13    30797.83   1111.46 o
  12   8   1    25221.04    23899.60   1082.31 o
  14   8   1     1065.95      735.42    312.77 o
  16   8   1    50010.99    46227.96   1558.20 o
  18   8   1    21811.78    20994.99    911.87 o
  20   8   1     2540.21     2335.95    372.50 o
  22   8   1    16187.64    16306.50    819.22 o
  24   8   1     6817.02     7601.84    737.87 o
  26   8   1       49.57      -71.62    327.12 o
 -23   9   1      712.19      454.63    402.34 o
 -21   9   1     8875.81     8795.35    633.67 o
 -19   9   1    27640.47    28026.14   3033.64 o
 -17   9   1       37.32      113.23    251.99 o
 -15   9   1    27907.39    27778.22   1096.06 o
 -13   9   1    13749.88    13682.00    699.32 o
 -11   9   1       27.73      -96.70    218.58 o
  -9   9   1    12857.94    11749.43    875.45 o
  -7   9   1    20794.75    21006.87    861.20 o
  -5   9   1     2978.50     2793.23    268.84 o
  -3   9   1    15445.85    16498.64    498.97 o
  -1   9   1    50348.05    53642.81   1171.37 o
   1   9   1      979.31     1393.72    195.86 o
   3   9   1    21770.54    20279.17    569.70 o
   5   9   1    24888.57    24607.42    691.16 o
   7   9   1     2104.65     1809.52    318.09 o
   9   9   1    12894.96    12812.23    784.89 o
  11   9   1    36988.40    37116.71   1315.40 o
  13   9   1     4362.52     4849.46    459.99 o
  15   9   1    15856.00    15333.29   1874.62 o
  17   9   1    18693.79    19540.23    887.53 o
  19   9   1      525.82      376.44    287.95 o
  21   9   1     8684.80     9258.67    655.50 o
 -16  10   1     2476.03     2171.68    392.87 o
 -14  10   1    12199.67    11857.27   1421.31 o
 -12  10   1     3097.17     3722.47    443.94 o
 -10  10   1     3722.64     3951.57    439.80 o
  -8  10   1    20165.76    20971.00    895.47 o
  -6  10   1     8593.42     9481.29    585.56 o
  -4  10   1      106.59       28.87    173.10 o
  -2  10   1    17229.17    18202.19    641.36 o
   0  10   1     7380.07     8001.60    361.35 o
   2  10   1     7241.58     7835.16    404.39 o
   4  10   1    15126.29    14746.24    942.33 o
   6  10   1     4378.65     5490.92    472.05 o
   8  10   1      190.97      169.47    256.20 o
  10  10   1     9168.28    10103.93    631.61 o
  12  10   1    15798.94    14602.20   1632.13 o
  14  10   1      235.37      219.64    535.46 o
  16  10   1    13716.90    13215.37    761.39 o
  -5  11   1      876.69     1097.06    302.65 o
  -3  11   1     2287.20     2938.71    542.39 o
  -1  11   1     6806.35     7218.44    507.45 o
   1  11   1       10.30      145.60    211.88 o
   3  11   1     6897.62     8434.80    794.78 o
   5  11   1     7171.36     7747.41    584.95 o
 -38   0   2     5252.98     6801.68    859.12 o
 -36   0   2     7543.35     8507.05    894.75 o
 -34   0   2    56728.30    56659.25   2696.13 o
 -32   0   2    14283.42    14734.67   1047.17 o
 -30   0   2     3645.01     2605.15    938.79 o
 -28   0   2    71513.34    65356.33   2910.91 o
 -26   0   2    11422.01     9746.24    746.28 o
 -24   0   2     4446.25     4835.31    296.54 o
 -22   0   2    95277.24    97991.07   3223.18 o
 -20   0   2    55577.74    57511.07   1648.41 o
 -18   0   2     8622.82     7435.99    326.45 o
 -16   0   2   313943.34   319489.16   8372.05 o
 -14   0   2   126127.04   117771.26   6398.97 o
 -12   0   2     8290.89     9442.67    274.10 o
 -10   0   2   188163.55   197631.22   4198.11 o
  -8   0   2    81955.92    83961.86   2031.06 o
  -6   0   2     7832.42     8793.60    228.19 o
  -4   0   2   227204.41   243127.52   5127.56 o
  -2   0   2   280832.72   269695.84   9709.62 o
   2   0   2   202358.94   229720.25   5848.46 o
   4   0   2    48987.84    52586.35   1954.79 o
   6   0   2      148.80      226.66    119.76 o
   8   0   2   197108.88   217349.00   7874.59 o
  10   0   2   173369.70   193331.70   5080.16 o
  12   0   2     9433.32     9971.68    378.63 o
  14   0   2   179216.19   175507.80   4663.15 o
  16   0   2   133524.77   132629.48   3576.24 o
  18   0   2     1792.01     2117.56    206.56 o
  20   0   2   118394.80   125026.98   3416.63 o
  22   0   2    22361.24    21769.78    845.87 o
  24   0   2     1236.01     1130.72    149.97 o
  26   0   2    33944.07    33356.82   1324.80 o
  28   0   2    91815.09    99116.88   2833.65 o
  30   0   2      582.38     1013.88    338.50 o
  32   0   2    38865.46    45099.63   1470.97 o
  34   0   2    28877.34    28338.77   1054.29 o
  36   0   2      498.86     1942.91    516.66 o
  38   0   2     5526.88     5848.54    779.94 o
 -39   1   2     9231.92     9169.13    689.36 o
 -37   1   2      317.77      735.66    315.41 o
 -35   1   2    27872.39    28361.64   1169.13 o
 -33   1   2    48667.09    51861.80   1386.76 o
 -31   1   2      717.93      835.17    194.95 o
 -29   1   2    55735.18    59364.34   1510.27 o
 -27   1   2    37701.76    36433.88    840.02 o
 -25   1   2       58.03      285.74     94.52 o
 -23   1   2    34710.00    33495.51    817.81 o
 -21   1   2   122002.02   126854.94   1972.67 o
 -19   1   2    15460.37    15799.91    317.44 o
 -17   1   2   146678.47   152395.70   2533.39 o
 -15   1   2   143133.78   147007.72   2437.42 o
 -13   1   2      812.14     1186.66     74.54 o
 -11   1   2    44500.67    43799.59    756.77 o
  -9   1   2   210577.92   226677.28   3696.58 o
  -7   1   2   104880.96   111313.70   1835.00 o
  -5   1   2    72448.70    79819.12   1750.61 o
  -3   1   2   307150.88   340465.66   6202.06 o
  -1   1   2    16818.78    16800.65    387.11 o
   1   1   2   280745.81   295558.63  19573.49 o
   3   1   2   141107.58   158110.72   5056.79 o
   5   1   2    18752.91    20133.95    539.01 o
   7   1   2    45154.23    46410.32    889.40 o
   9   1   2   186549.92   196112.19   3596.79 o
  11   1   2    57278.75    58678.71   1321.45 o
  13   1   2   111992.97   120177.66   2616.65 o
  15   1   2   159076.05   160249.19   3463.62 o
  17   1   2    44928.58    46581.50   1109.79 o
  19   1   2    44335.72    44484.61   1081.39 o
  21   1   2    84548.67    85686.81   1523.46 o
  23   1   2    20626.07    20567.85    472.49 o
  25   1   2    17476.72    17253.13    426.48 o
  27   1   2   105467.43   102570.96   2057.86 o
  29   1   2    24356.09    24549.79    646.78 o
  31   1   2    23476.08    22380.51    618.76 o
  33   1   2    28139.92    31075.05    935.70 o
  35   1   2     8529.91     9744.95    485.11 o
  37   1   2     2196.31     3090.22    317.89 o
 -38   2   2     7949.47     8929.68    677.06 o
 -36   2   2     4347.61     4624.10    364.20 o
 -34   2   2    31516.79    30704.72    940.92 o
 -32   2   2    12753.13    13446.24    549.68 o
 -30   2   2    13636.46    13281.86    655.59 o
 -28   2   2    56404.24    56106.80   1227.59 o
 -26   2   2    18002.80    17890.77    510.21 o
 -24   2   2     8899.19     8623.46    663.87 o
 -22   2   2    86078.95    83013.02   2403.28 o
 -20   2   2    96263.85    95816.27   1860.02 o
 -18   2   2      952.17      869.57     99.70 o
 -16   2   2   164150.73   172180.81   3213.28 o
 -14   2   2    36636.19    39569.12    811.92 o
 -12   2   2    48923.96    46976.84    934.42 o
 -10   2   2   265593.34   284102.66   4541.33 o
  -8   2   2   120175.53   126455.09   2349.70 o
  -6   2   2    10327.36     9790.40    235.39 o
  -4   2   2   322054.94   347113.41   6310.78 o
  -2   2   2   113263.66   129500.90   2726.25 o
   0   2   2    66783.30    71834.09   1538.87 o
   2   2   2   251043.09   266447.69   6793.99 o
   4   2   2    96125.02   104795.64   2218.81 o
   6   2   2     1092.33     1247.40    173.44 o
   8   2   2   345326.25   362886.50   5771.51 o
  10   2   2   248241.72   269705.97   5718.27 o
  12   2   2    15673.12    17500.34    454.19 o
  14   2   2   138804.19   139754.97   3773.61 o
  16   2   2    50876.81    50246.50   1484.07 o
  18   2   2     4560.72     3907.98    353.58 o
  20   2   2   103463.77   102165.77   2629.35 o
  22   2   2    53218.92    52670.59   1107.76 o
  24   2   2      829.32      879.56    138.50 o
  26   2   2    38324.54    38177.04    866.09 o
  28   2   2    41489.45    39895.07   1044.45 o
  30   2   2       64.29        1.45    166.75 o
  32   2   2    28710.11    30226.02   1052.26 o
  34   2   2    13698.89    12970.47    555.03 o
  36   2   2       54.66      -70.87    189.88 o
 -37   3   2      995.04      797.64    249.13 o
 -35   3   2     9355.30     9374.18    499.16 o
 -33   3   2    13393.40    12658.90    592.85 o
 -31   3   2       82.09       71.87    182.38 o
 -29   3   2    23373.64    22446.88    711.29 o
 -27   3   2    41798.63    39536.33   1066.29 o
 -25   3   2     1298.42     1309.00    203.13 o
 -23   3   2    66592.80    62874.33   1535.26 o
 -21   3   2    63576.52    58682.80   2727.04 o
 -19   3   2     3628.77     4102.73    155.78 o
 -17   3   2    14702.39    14146.30    339.63 o
 -15   3   2    18126.69    15440.70    387.71 o
 -13   3   2     1143.37     1959.72    133.86 o
 -11   3   2   108218.59   116606.66   1953.98 o
  -9   3   2   206054.77   225934.59   3709.20 o
  -7   3   2    25491.18    29255.37    541.78 o
  -5   3   2    32702.81    32394.87    756.58 o
  -3   3   2   111475.80   124653.65   2654.87 o
  -1   3   2     4054.19     5211.36    191.66 o
   1   3   2   140055.25   141843.31   3003.29 o
   3   3   2   192979.31   194626.08   5007.88 o
   5   3   2    17021.88    16006.08    409.13 o
   7   3   2    66463.99    69921.90   1524.53 o
   9   3   2   135618.44   141162.23   2621.45 o
  11   3   2    20238.29    18563.56    449.01 o
  13   3   2     4136.36     4280.22    137.37 o
  15   3   2    60932.27    61910.37   1062.35 o
  17   3   2    20281.91    21220.30    450.94 o
  19   3   2    42554.88    41235.82    898.76 o
  21   3   2   106109.76   106912.65   2097.59 o
  23   3   2    14167.08    13192.75    594.01 o
  25   3   2     2829.52     2995.14    209.61 o
  27   3   2    22456.97    21997.00    994.85 o
  29   3   2     6545.91     6400.85    751.20 o
  31   3   2     6221.29     6760.38    407.80 o
  33   3   2    21919.44    20556.67    863.83 o
  35   3   2     2701.16     2740.10    315.11 o
 -36   4   2     1424.36     1551.25    278.67 o
 -34   4   2     5642.33     5239.36    675.73 o
 -32   4   2     2042.43     2104.56    266.68 o
 -30   4   2     3710.79     3184.75    303.46 o
 -28   4   2     8155.25     8539.44    573.36 o
 -26   4   2     8552.30     8022.44    417.41 o
 -24   4   2      712.20      670.19    195.80 o
 -22   4   2    23170.51    20355.63    661.39 o
 -20   4   2    26967.50    25176.40    750.25 o
 -18   4   2     1756.75     2551.44    249.90 o
 -16   4   2    45136.86    48789.29   1019.03 o
 -14   4   2    12842.39    13063.98    356.26 o
 -12   4   2    16190.55    16531.26    353.57 o
 -10   4   2    60175.55    59735.77   1225.40 o
  -8   4   2    62894.07    65273.56   1262.43 o
  -6   4   2     2756.27     2536.37    138.12 o
  -4   4   2    90344.63    90936.76   1989.10 o
  -2   4   2    29871.81    28283.95    603.59 o
   0   4   2     3960.18     4648.46    204.58 o
   2   4   2    30443.70    32675.26    684.05 o
   4   4   2    41373.29    44216.17   1252.74 o
   6   4   2    15647.78    18218.37    481.22 o
   8   4   2    97006.24    95893.02   1821.39 o
  10   4   2    54058.30    54020.04   1074.55 o
  12   4   2     2629.24     3101.41    185.44 o
  14   4   2    33702.33    35035.23    673.25 o
  16   4   2     7010.06     6983.96    425.30 o
  18   4   2      219.92       97.50    110.86 o
  20   4   2    25224.15    26256.41    555.32 o
  22   4   2    33174.61    35248.43    778.83 o
  24   4   2       77.20      335.83    198.23 o
  26   4   2    16054.88    15461.22    574.75 o
  28   4   2     6038.87     5775.65    418.91 o
  30   4   2        5.39     -262.12    174.74 o
  32   4   2     6767.30     6775.12    636.61 o
  34   4   2     7397.55     7373.74    451.73 o
 -35   5   2     4240.28     4003.31    462.76 o
 -33   5   2     2548.27     3075.54    334.26 o
 -31   5   2      144.25       51.97    197.34 o
 -29   5   2     1065.30      817.11    230.99 o
 -27   5   2     8667.13     8127.20    448.02 o
 -25   5   2     1628.30     1434.25    237.12 o
 -23   5   2    18442.13    19108.16    657.86 o
 -21   5   2     2550.05     2433.84    266.01 o
 -19   5   2    13887.88    12633.96    499.72 o
 -17   5   2     7677.55     7484.35    395.02 o
 -15   5   2    13708.90    13849.98    902.10 o
 -13   5   2    21846.08    23543.26    736.16 o
 -11   5   2     2116.32     1812.42    124.96 o
  -9   5   2    22897.13    20179.08    494.93 o
  -7   5   2      667.90      269.80    157.00 o
  -5   5   2    51473.12    57957.66   1337.82 o
  -3   5   2    30560.42    33385.64    717.17 o
  -1   5   2    18468.45    19086.94    574.52 o
   1   5   2     2647.30     1994.48    141.62 o
   3   5   2    14863.79    12519.86    342.74 o
   5   5   2    15738.64    13041.25    421.28 o
   7   5   2    15826.32    16916.70    426.38 o
   9   5   2    16554.54    18941.59    462.75 o
  11   5   2       86.20       41.30    108.72 o
  13   5   2     2359.42     2067.37    143.15 o
  15   5   2    12667.77    11409.23    520.90 o
  17   5   2    11638.06    11065.93    363.60 o
  19   5   2      158.44      228.31    126.70 o
  21   5   2    16133.28    15481.96    574.14 o
  23   5   2      661.84      572.02    292.06 o
  25   5   2     8442.12     8203.00    439.07 o
  27   5   2     7596.70     8251.43    448.29 o
  29   5   2      837.25     1199.77    282.01 o
  31   5   2      316.27      224.21    213.80 o
  33   5   2     2844.32     2986.31    371.44 o
 -32   6   2       76.68      247.75    227.71 o
 -30   6   2      664.57      487.13    228.73 o
 -28   6   2     1157.19      938.13    249.47 o
 -26   6   2     4906.33     4856.95    375.79 o
 -24   6   2      347.51      253.85    290.32 o
 -22   6   2     5129.78     5232.87    375.45 o
 -20   6   2     1551.38     1086.39    406.30 o
 -18   6   2     4276.88     4075.96    389.95 o
 -16   6   2    11940.64    11970.60    591.60 o
 -14   6   2    27602.45    24354.12   1354.99 o
 -12   6   2       35.60      -35.91     92.34 o
 -10   6   2     8573.45     9502.76    300.17 o
  -8   6   2       75.16       96.82     96.12 o
  -6   6   2    14063.92    12152.90    477.15 o
  -4   6   2    13755.12    12576.16    362.90 o
  -2   6   2      960.84      679.77    118.53 o
   0   6   2      913.04      652.48    119.72 o
   2   6   2     1910.38     2828.74    204.15 o
   4   6   2    24312.75    26641.63    896.45 o
   6   6   2     1570.98     1939.70    158.58 o
   8   6   2    24585.31    21621.05    637.61 o
  10   6   2       83.15       87.79    101.72 o
  12   6   2     9847.93    11122.23    341.47 o
  14   6   2     4241.44     4658.29    282.01 o
  16   6   2     4343.40     4365.42    281.34 o
  18   6   2     7312.56     7467.06    507.34 o
  20   6   2      841.18      801.31    245.89 o
  22   6   2     1774.05     1144.67    285.45 o
  24   6   2     5990.38     5523.67    481.36 o
  26   6   2     3389.24     4208.79    362.04 o
  28   6   2      205.38      369.56    221.61 o
  30   6   2      342.26      556.42    243.45 o
  32   6   2      277.55      122.82    218.62 o
 -29   7   2      134.04      141.51    294.46 o
 -27   7   2        3.36      -60.31    239.85 o
 -25   7   2      656.71      586.56    274.44 o
 -23   7   2      136.48     -160.92    217.40 o
 -21   7   2       17.69     -142.78    213.97 o
 -19   7   2     2994.13     3404.44    405.89 o
 -17   7   2      696.76      897.32    269.68 o
 -15   7   2        4.89      257.30    220.83 o
 -13   7   2     3282.97     3683.42    408.28 o
 -11   7   2     2319.38     2178.75    731.44 o
  -9   7   2      343.21      573.19    127.83 o
  -7   7   2       10.92      254.27    116.90 o
  -5   7   2     4096.06     4559.36    333.44 o
  -3   7   2     2947.52     3705.47    216.02 o
  -1   7   2     1476.54     1447.17    163.78 o
   1   7   2       75.37      -41.33    113.12 o
   3   7   2       40.94      -13.39    114.35 o
   5   7   2      664.04      648.06    134.48 o
   7   7   2       13.78       68.64    113.30 o
   9   7   2       64.57       66.18    116.47 o
  11   7   2      122.56       31.64    154.79 o
  13   7   2      711.70      460.28    170.66 o
  15   7   2      110.24      330.50    225.70 o
  17   7   2     1986.80     1555.41    310.08 o
  19   7   2     2398.02     2572.18    360.71 o
  21   7   2        8.06      175.20    342.46 o
  23   7   2      245.35      554.07    271.88 o
  25   7   2     2229.38     1457.24    347.18 o
  27   7   2      199.85       44.04    268.45 o
  29   7   2      220.51      312.13    288.89 o
 -26   8   2      352.11      290.66    280.60 o
 -24   8   2       77.74      109.60    299.90 o
 -22   8   2      316.08     -140.41    257.81 o
 -20   8   2     1776.94     1125.25    307.92 o
 -18   8   2      612.21      548.09    279.52 o
 -16   8   2     6000.11     6617.26    507.09 o
 -14   8   2       28.02      -23.20    210.92 o
 -12   8   2      803.53      721.11    392.44 o
 -10   8   2     1563.92     1421.80    269.44 o
  -8   8   2     3893.85     3621.77    267.92 o
  -6   8   2      460.87      153.00    130.72 o
  -4   8   2     1347.45     1462.14    181.22 o
  -2   8   2     2142.28     2315.32    203.76 o
   0   8   2      520.70      350.08    148.26 o
   2   8   2     6971.99     7148.17    307.58 o
   4   8   2      159.80      318.71    138.71 o
   6   8   2       15.99      -96.13     99.18 o
   8   8   2      802.59      653.47    194.94 o
  10   8   2      406.56      409.05    175.81 o
  12   8   2      272.30      255.43    227.84 o
  14   8   2     4741.84     3872.22    412.03 o
  16   8   2     1182.58      626.00    268.14 o
  18   8   2        7.29     -301.89    233.55 o
  20   8   2      499.54      658.54    304.48 o
  22   8   2      552.51      971.69    321.81 o
  24   8   2        3.45      131.01    362.75 o
  26   8   2     1720.66     1537.14    386.54 o
 -23   9   2     1971.65     2126.26    407.55 o
 -21   9   2     2970.36     3388.39    456.88 o
 -19   9   2       83.84      324.47    299.95 o
 -17   9   2     7391.62     7230.57    565.19 o
 -15   9   2     5830.35     5956.80    518.09 o
 -13   9   2      806.82      882.31    317.22 o
 -11   9   2     1078.73      576.34    261.24 o
  -9   9   2     6136.22     5928.63    467.01 o
  -7   9   2      147.64      209.83    236.18 o
  -5   9   2     8551.21     8964.19    418.35 o
  -3   9   2     7180.30     8064.21    413.01 o
  -1   9   2     2566.75     2689.09    286.29 o
   1   9   2     7964.36     7996.68    344.33 o
   3   9   2     7395.60     7191.67    330.75 o
   5   9   2      770.60      803.70    168.42 o
   7   9   2     3198.68     2661.70    275.60 o
   9   9   2     3478.36     3244.78    457.77 o
  11   9   2     1413.88      892.46    288.86 o
  13   9   2     3615.86     4015.11    443.92 o
  15   9   2    10730.09     9432.35    618.07 o
  17   9   2     1601.96     1645.43    345.36 o
  19   9   2      832.76      755.52    310.74 o
  21   9   2     1236.74      698.45    327.42 o
 -16  10   2     5562.72     5692.39    530.70 o
 -14  10   2     4389.83     4184.29    474.80 o
 -12  10   2       47.25      143.57    246.19 o
 -10  10   2    11489.96    11127.95    658.87 o
  -8  10   2     3150.51     3237.43    408.18 o
  -6  10   2     3776.88     3902.98    421.39 o
  -4  10   2     6356.62     5879.60    402.28 o
  -2  10   2     2867.28     2456.63    272.12 o
   0  10   2      235.77      -42.71    153.68 o
   2  10   2     7767.91     9351.48    446.15 o
   4  10   2    10942.12    12112.77    510.61 o
   6  10   2      537.68      891.34    284.65 o
   8  10   2    11156.76    10368.05   1555.42 o
  10  10   2     3400.01     3411.73    419.91 o
  12  10   2      252.32      550.83    287.89 o
  14  10   2     3745.51     4186.21    562.68 o
  16  10   2     3579.90     3263.45    435.83 o
  -5  11   2     6072.36     5997.23    911.58 o
  -3  11   2     4825.35     5042.11    526.56 o
  -1  11   2      437.53      198.76    191.29 o
   1  11   2     1570.19     1430.92    284.61 o
   3  11   2    14073.16    13754.80    987.79 o
   5  11   2     1764.48     1536.83    329.62 o
 -39   1   3      559.49      981.18    351.57 o
 -37   1   3     1739.46     2093.62    402.08 o
 -35   1   3      932.30      712.75    317.04 o
 -33   1   3     1429.14     1527.39    277.42 o
 -31   1   3     1719.55     1020.28    272.52 o
 -29   1   3     6058.02     6171.69    353.40 o
 -27   1   3     2408.45     2640.96    190.54 o
 -25   1   3      759.81      986.76    117.07 o
 -23   1   3      162.23      147.23     81.87 o
 -21   1   3     2888.70     3675.76    149.39 o
 -19   1   3     7632.94     8726.99    207.43 o
 -17   1   3     5931.55     6630.37    178.49 o
 -15   1   3     1312.36     1870.31     86.89 o
 -13   1   3     3446.43     2889.67     99.00 o
 -11   1   3     3891.96     3693.68    109.85 o
  -9   1   3    13721.95    15248.81    291.90 o
  -7   1   3    27525.22    29243.17    581.20 o
  -5   1   3     1644.27     1901.97    104.61 o
  -3   1   3    13024.07    13000.13    242.37 o
  -1   1   3    20310.52    19293.68    379.98 o
   1   1   3     4703.37     4325.22    143.23 o
   3   1   3    18118.93    19793.40    392.59 o
   5   1   3    32062.20    31718.31    650.38 o
   7   1   3     4783.67     6839.33    183.54 o
   9   1   3    12621.90    10594.70    257.28 o
  11   1   3    15802.29    17083.32    455.70 o
  13   1   3    12875.43    12544.94    374.14 o
  15   1   3    15969.54    15733.71    453.37 o
  17   1   3       91.71      393.32    110.20 o
  19   1   3      435.28      565.43    119.55 o
  21   1   3     1429.78     1550.97    205.01 o
  23   1   3     1047.26     1120.94    181.00 o
  25   1   3     5096.37     5206.91    374.60 o
  27   1   3      492.28      713.68    153.13 o
  29   1   3     1660.80     1603.35    253.70 o
  31   1   3      617.33      654.74    163.98 o
  33   1   3     2487.01     3103.91    303.99 o
  35   1   3       42.42       51.26    181.38 o
  37   1   3      579.82     1176.23    236.07 o
 -38   2   3     3654.89     4214.19    542.39 o
 -36   2   3    10478.38    10414.12    722.55 o
 -34   2   3      187.15      572.09    204.94 o
 -32   2   3      585.96      762.46    213.51 o
 -30   2   3     6539.13     5589.72    535.75 o
 -28   2   3    13705.78    12206.38    469.60 o
 -26   2   3     5737.55     5658.16    276.49 o
 -24   2   3    10747.64    10703.26    409.16 o
 -22   2   3      329.40      465.11     99.73 o
 -20   2   3    19257.11    18156.29    448.22 o
 -18   2   3    25087.35    23327.96    532.68 o
 -16   2   3     9448.23     8916.89    255.73 o
 -14   2   3    21976.53    20826.31    492.90 o
 -12   2   3     7414.58     8039.71    216.60 o
 -10   2   3    25304.25    26012.22    654.23 o
  -8   2   3    19557.22    17824.83    471.90 o
  -6   2   3   100144.41   105213.99   1961.71 o
  -4   2   3    17405.08    19952.34    419.54 o
  -2   2   3    14247.68    12718.46    326.02 o
   0   2   3     2446.35     4238.33    154.90 o
   2   2   3   227235.58   235475.91   4913.45 o
   4   2   3      194.61      469.60     67.13 o
   6   2   3   131741.45   146590.52   2365.47 o
   8   2   3    30188.95    33291.54    588.68 o
  10   2   3    29217.00    30557.27    629.15 o
  12   2   3    26089.47    24503.63    525.81 o
  14   2   3    17071.06    14902.72    437.06 o
  16   2   3    25250.66    24855.46    877.74 o
  18   2   3     6856.14     6928.58    289.50 o
  20   2   3    22934.24    20477.92   1111.72 o
  22   2   3       13.47      158.99     95.03 o
  24   2   3    11499.90    10620.91    786.02 o
  26   2   3     4811.85     4550.26    294.61 o
  28   2   3       37.00       50.40     93.31 o
  30   2   3     1695.91     2200.41    492.51 o
  32   2   3    13909.49    15106.34    601.54 o
  34   2   3     1301.61     1184.36    246.41 o
  36   2   3     2446.26     2461.05    333.96 o
 -37   3   3     5489.44     5789.37    416.80 o
 -35   3   3     7321.15     6877.38    431.78 o
 -33   3   3     1675.06     1543.26    250.69 o
 -31   3   3     4685.15     5168.83    305.23 o
 -29   3   3    30905.70    31699.95    924.45 o
 -27   3   3     9951.94     9083.21    419.65 o
 -25   3   3    12943.63    12555.91    483.88 o
 -23   3   3    34047.83    32016.87    884.36 o
 -21   3   3      458.76      488.14    146.43 o
 -19   3   3    26881.18    26188.12    754.78 o
 -17   3   3    42192.48    40261.28    847.28 o
 -15   3   3    23731.00    23252.94    959.31 o
 -13   3   3    10588.47    11035.09    367.44 o
 -11   3   3    91485.44    95241.80   1610.67 o
  -9   3   3    22662.70    23203.89    633.87 o
  -7   3   3    50031.08    51257.02   1011.21 o
  -5   3   3   122001.67   132852.97   2827.37 o
  -3   3   3     1743.76     1336.64    102.71 o
  -1   3   3    18776.72    20366.75    505.38 o
   1   3   3    66119.42    74773.86   1627.27 o
   3   3   3    48016.10    52643.70   3828.42 o
   5   3   3    66657.36    70269.37   1535.38 o
   7   3   3    88517.57    89020.55   1924.08 o
   9   3   3    55596.95    59343.79   1154.22 o
  11   3   3    16129.40    16492.49    338.10 o
  13   3   3    56407.55    61827.89   1063.48 o
  15   3   3    21383.74    24296.83    475.34 o
  17   3   3    12764.27    13630.15    366.07 o
  19   3   3    56571.97    55470.54   1329.95 o
  21   3   3    33058.95    31905.32    743.78 o
  23   3   3     6941.47     6498.92    282.23 o
  25   3   3    29405.55    30341.26    735.51 o
  27   3   3     2728.02     2770.39    270.14 o
  29   3   3     1181.07      889.46    208.34 o
  31   3   3     5456.38     6443.34    646.23 o
  33   3   3    12354.20    12611.42    552.70 o
  35   3   3     1127.88     1238.70    327.89 o
 -36   4   3     9382.28     9763.69    666.83 o
 -34   4   3     5440.21     5303.02    405.04 o
 -32   4   3      868.60     1255.97    250.33 o
 -30   4   3    16741.71    14469.01    563.19 o
 -28   4   3    17604.35    16559.10    733.30 o
 -26   4   3     2566.68     2222.98    264.11 o
 -24   4   3    53517.28    50295.15   1647.99 o
 -22   4   3    38127.00    35674.68    986.76 o
 -20   4   3     1951.81     2020.85    227.46 o
 -18   4   3    41764.36    42276.55   3140.65 o
 -16   4   3    29477.08    29836.78    669.33 o
 -14   4   3      366.77      262.05     51.10 o
 -12   4   3    82371.28    79766.42   1379.48 o
 -10   4   3    76342.21    71150.55   1681.21 o
  -8   4   3     3996.09     5263.37    280.50 o
  -6   4   3   110031.25   118142.15   2550.84 o
  -4   4   3    35854.24    36496.79    867.66 o
  -2   4   3     7842.39     7970.83    272.79 o
   0   4   3    29862.33    29495.92    719.06 o
   2   4   3    91639.37    98543.82   2140.22 o
   4   4   3     7777.21     8442.49    350.17 o
   6   4   3   219409.52   237445.53   4999.45 o
   8   4   3    91559.66    98532.36   2140.83 o
  10   4   3     9043.88     9706.29    438.20 o
  12   4   3    18714.03    16142.77    445.12 o
  14   4   3    20435.80    17881.27    430.60 o
  16   4   3     2022.03     2433.03    176.75 o
  18   4   3    67951.01    70699.01   1451.31 o
  20   4   3    82463.56    85195.92   1494.03 o
  22   4   3     6882.19     7240.74    273.63 o
  24   4   3    25313.28    24554.72    768.15 o
  26   4   3    26212.19    26781.13    824.19 o
  28   4   3      325.59      540.53    230.29 o
  30   4   3     7032.67     7089.15    412.86 o
  32   4   3    11700.63    11702.90    532.21 o
  34   4   3      938.47      776.95    403.33 o
 -35   5   3     9553.84    10536.69    674.26 o
 -33   5   3      109.32      115.59    209.60 o
 -31   5   3    11604.14    11800.68    545.03 o
 -29   5   3    23294.00    21175.19    866.18 o
 -27   5   3     2003.83     2003.11    482.40 o
 -25   5   3    30218.09    29012.33    881.56 o
 -23   5   3    42674.61    42771.93   1420.53 o
 -21   5   3     3059.45     3508.52    298.46 o
 -19   5   3    16407.87    15830.69    574.82 o
 -17   5   3    38118.40    35191.34    972.30 o
 -15   5   3     7557.05     6475.31    397.35 o
 -13   5   3    21908.36    22014.20   1448.61 o
 -11   5   3   125695.05   136356.81   2556.46 o
  -9   5   3    31440.13    33756.71    784.88 o
  -7   5   3    68182.51    67108.43   1318.70 o
  -5   5   3   112658.96   113821.30   2490.11 o
  -3   5   3     3431.57     2913.88    161.19 o
  -1   5   3    27778.70    28696.62    636.11 o
   1   5   3    78602.41    80441.10   1564.95 o
   3   5   3    44654.61    45563.39    942.74 o
   5   5   3    56987.87    57054.40   1339.51 o
   7   5   3   182576.08   181675.47   3374.87 o
   9   5   3    18636.70    17763.94    446.31 o
  11   5   3    12065.93    12377.80    346.15 o
  13   5   3    30433.11    30270.64    675.15 o
  15   5   3     3981.88     4350.13    265.36 o
  17   5   3    13454.36    13170.48    470.59 o
  19   5   3    91826.91    90172.18   1826.09 o
  21   5   3    29924.04    27198.47    995.14 o
  23   5   3     9286.90     9520.68    458.20 o
  25   5   3    28566.37    29128.31    996.02 o
  27   5   3     6759.83     7075.12    420.62 o
  29   5   3     1054.76     1361.83    253.97 o
  31   5   3    14633.04    14926.82    609.14 o
  33   5   3     9821.91     9459.72   1092.21 o
 -32   6   3     2691.01     2847.82    327.75 o
 -30   6   3    27450.55    29021.92    938.41 o
 -28   6   3    16733.35    16442.65    653.02 o
 -26   6   3     1418.75     1317.22    249.18 o
 -24   6   3    38053.54    37521.66   1091.73 o
 -22   6   3    21519.88    18608.38    800.60 o
 -20   6   3     3219.93     3083.30    359.24 o
 -18   6   3    81124.44    80266.57   2444.23 o
 -16   6   3    28228.78    28833.96   2651.59 o
 -14   6   3     5710.95     5471.03    676.01 o
 -12   6   3    61018.68    63280.59   1756.63 o
 -10   6   3    41455.39    43109.04    959.88 o
  -8   6   3     2011.27     2480.90    165.87 o
  -6   6   3    64724.31    65481.79   1522.97 o
  -4   6   3    60957.79    59119.15   1200.95 o
  -2   6   3       31.73      151.95     95.78 o
   0   6   3   105671.26   107520.39   2069.21 o
   2   6   3    70860.33    72933.25   1453.93 o
   4   6   3      298.76      316.69    108.55 o
   6   6   3    54158.80    49839.72   2315.17 o
   8   6   3    47490.02    44783.45   2340.77 o
  10   6   3    11436.09    10398.25    332.84 o
  12   6   3    65614.12    63316.43   1291.58 o
  14   6   3    65113.91    64276.00   1548.47 o
  16   6   3      519.33      525.76    177.96 o
  18   6   3    40093.06    40090.71   1363.02 o
  20   6   3    35279.54    35493.27   1980.53 o
  22   6   3     1987.16     1965.87    377.60 o
  24   6   3    24012.02    22284.97    938.83 o
  26   6   3    33913.84    32580.89   1566.31 o
  28   6   3       32.83      259.35    219.83 o
  30   6   3    15547.93    14455.17    764.66 o
 -29   7   3    20060.74    19680.93   1961.72 o
 -27   7   3     2735.02     2928.97    397.06 o
 -25   7   3     9256.23     8853.07    600.90 o
 -23   7   3    17334.53    17170.50    973.44 o
 -21   7   3     8905.47     8183.42    951.17 o
 -19   7   3    25299.97    24154.24   1863.73 o
 -17   7   3    88893.45    87977.75   2580.80 o
 -15   7   3    10144.20    10553.17    588.77 o
 -13   7   3    20441.11    20233.43    825.01 o
 -11   7   3    56911.11    55058.71   1699.96 o
  -9   7   3    16740.65    15928.68    527.27 o
  -7   7   3    27143.11    29723.56    696.20 o
  -5   7   3    93268.74    95133.46   1866.89 o
  -3   7   3    28983.82    28829.54    684.24 o
  -1   7   3    34680.96    34240.06    783.65 o
   1   7   3    87156.03    82211.82   3880.17 o
   3   7   3    22747.45    20363.99    532.43 o
   5   7   3    19306.47    20169.44    727.01 o
   7   7   3    48008.60    50009.51   1068.58 o
   9   7   3    17550.97    19392.95    518.03 o
  11   7   3    19385.36    17753.09    589.47 o
  13   7   3    76293.95    74563.17   1837.39 o
  15   7   3    19000.21    19876.20    847.36 o
  17   7   3     7371.62     6751.40    506.35 o
  19   7   3    36246.16    37219.68   1770.20 o
  21   7   3     6034.64     5506.49    520.62 o
  23   7   3     3177.79     3668.35    429.28 o
  25   7   3    23178.72    21838.28    957.06 o
  27   7   3    12057.72    11734.35    704.87 o
  29   7   3     2623.95     2844.86    424.08 o
 -26   8   3      784.93     1196.48    322.29 o
 -24   8   3    16468.06    15841.89    810.99 o
 -22   8   3     9093.66     8673.02    764.60 o
 -20   8   3     1304.47     1115.41    316.52 o
 -18   8   3    46050.29    47286.01   1599.96 o
 -16   8   3    28644.98    28484.87   1428.73 o
 -14   8   3      161.70      272.13    229.35 o
 -12   8   3    29368.71    30198.36   1105.20 o
 -10   8   3    28634.70    29333.98   2365.54 o
  -8   8   3       54.67      -45.99    132.83 o
  -6   8   3    34689.18    33824.79   1295.11 o
  -4   8   3    46171.56    45615.25   1006.19 o
  -2   8   3      466.22       53.97    128.31 o
   0   8   3    50792.48    50607.55   1284.46 o
   2   8   3    46102.80    47292.63   1041.46 o
   4   8   3        4.36       89.53    120.20 o
   6   8   3    20396.01    18223.92    605.10 o
   8   8   3    25116.94    24020.90    622.45 o
  10   8   3       66.53     -210.57    158.56 o
  12   8   3    47168.55    47780.21   1571.79 o
  14   8   3    41605.26    41490.04   2060.70 o
  16   8   3     1488.53     1566.32    321.88 o
  18   8   3    16076.12    16786.01    798.43 o
  20   8   3    18713.90    17895.40    856.07 o
  22   8   3      187.64      125.47    553.77 o
  24   8   3    14938.58    15346.04   1738.03 o
 -23   9   3    10681.71    12141.12    743.35 o
 -21   9   3     6564.69     5995.68    551.56 o
 -19   9   3     9392.92    10326.61    778.45 o
 -17   9   3    34343.16    36796.41   1346.59 o
 -15   9   3     1003.29      904.54    293.70 o
 -13   9   3    16684.57    15148.27    810.62 o
 -11   9   3    19297.46    17809.24    799.55 o
  -9   9   3     4419.82     4240.16    410.98 o
  -7   9   3     5258.90     5742.67    455.78 o
  -5   9   3    31386.83    32762.81    947.74 o
  -3   9   3    10024.74    10604.61    461.41 o
  -1   9   3    14788.45    14351.15    502.73 o
   1   9   3    36877.35    37206.04    882.62 o
   3   9   3     1191.20      730.70    238.43 o
   5   9   3     4100.49     4037.72    263.63 o
   7   9   3    12795.55    13317.68    531.46 o
   9   9   3    15601.34    14314.92    707.76 o
  11   9   3     6337.63     5498.45    475.61 o
  13   9   3    39683.46    38668.80   1375.86 o
  15   9   3     5890.25     4381.09    460.12 o
  17   9   3     7435.51     7075.01    570.25 o
  19   9   3    10725.71    12166.56    738.11 o
  21   9   3     2671.60     2783.03    440.76 o
 -16  10   3     3474.09     3750.07    616.13 o
 -14  10   3     2890.54     3769.38    456.08 o
 -12  10   3    11597.62    12604.95    712.81 o
 -10  10   3     7949.39     9239.88    966.51 o
  -8  10   3      204.97      603.51    256.68 o
  -6  10   3     9324.24     9908.14   1274.33 o
  -4  10   3    14053.79    14979.57    565.77 o
  -2  10   3       32.41       21.52    176.08 o
   0  10   3    19734.30    19576.27    668.97 o
   2  10   3    10143.21    11091.19    488.91 o
   4  10   3     1869.32     1712.33    264.97 o
   6  10   3     8757.23     7813.34    545.23 o
   8  10   3    13687.96    13224.92   1435.66 o
  10  10   3      984.36     1080.31    489.93 o
  12  10   3     6854.09     7327.44    570.85 o
  14  10   3     8804.96     8137.63    609.92 o
  -5  11   3     7768.26     9070.27    908.11 o
  -3  11   3     1104.27      575.57    281.26 o
  -1  11   3     2765.00     2880.34    298.71 o
   1  11   3     8780.89     8941.52    555.34 o
   3  11   3      858.71      802.70    381.06 o
 -38   0   4    19277.27    20560.44   1385.67 o
 -36   0   4    20428.51    19232.17   1301.54 o
 -34   0   4     4013.85     5087.41    721.54 o
 -32   0   4    58905.05    62669.11   2902.00 o
 -30   0   4    43630.04    41798.88   2061.69 o
 -28   0   4       59.49       82.84    153.68 o
 -26   0   4    36762.70    36615.68   1179.38 o
 -24   0   4    26833.59    27929.12    730.62 o
 -22   0   4      761.61      602.68    109.73 o
 -20   0   4   205220.80   211425.44   4546.24 o
 -18   0   4   229916.70   229770.00   4915.05 o
 -16   0   4     1288.03     1876.79    125.98 o
 -14   0   4    79003.35    88367.09   1937.58 o
 -12   0   4    91128.72   103860.39   2249.16 o
 -10   0   4    17669.57    20656.68    923.54 o
  -8   0   4   362115.25   387436.09   8150.51 o
  -6   0   4   925035.00   945866.06  22263.77 o
  -4   0   4    47249.12    54717.91   1450.35 o
  -2   0   4   417071.13   505785.00  13101.95 o
   0   0   4   253875.78   295618.03   6239.34 o
   2   0   4      218.37      161.95     64.67 o
   4   0   4    88654.35    93528.52   2439.40 o
   6   0   4   128865.49   138456.05   3585.43 o
   8   0   4     1200.32      842.29    158.36 o
  10   0   4   279118.06   289676.25  10502.42 o
  12   0   4   310622.22   319951.06   8369.45 o
  14   0   4    17027.77    16647.05    586.93 o
  16   0   4    80612.35    79485.06   2216.59 o
  18   0   4   127114.35   123394.79   3359.87 o
  20   0   4     1256.86     1795.48    569.61 o
  22   0   4    40688.03    40883.46   1554.43 o
  24   0   4    51501.52    49728.17   1521.89 o
  26   0   4     6969.12     7562.74    444.46 o
  28   0   4    31824.29    32238.74   1865.71 o
  30   0   4    60410.72    60742.42   1862.10 o
  32   0   4     3021.57     3310.73    364.79 o
  34   0   4    11724.59    13068.42    700.26 o
  36   0   4    15421.21    14760.40   1073.90 o
 -39   1   4     6008.48     6557.04    857.14 o
 -37   1   4    27751.22    28079.80   1220.88 o
 -35   1   4     4199.02     4005.50    560.21 o
 -33   1   4    27556.51    28919.70   2396.23 o
 -31   1   4    43963.49    41371.71   1697.99 o
 -29   1   4    13020.98    13244.61    507.91 o
 -27   1   4    18160.51    17450.77    592.25 o
 -25   1   4    50183.66    49524.09   1169.42 o
 -23   1   4    10384.78     9493.58    369.45 o
 -21   1   4    39059.04    41145.53    702.29 o
 -19   1   4   180018.95   188708.42   2874.47 o
 -17   1   4    48398.38    48469.13    794.85 o
 -15   1   4    82104.72    84258.38   1425.72 o
 -13   1   4   188521.06   196661.16   2938.67 o
 -11   1   4    37620.36    36118.37    637.14 o
  -9   1   4    94919.16   109039.02   1805.90 o
  -7   1   4    55268.99    61914.42   1043.32 o
  -5   1   4    58302.40    65546.81   1096.31 o
  -3   1   4    32089.58    32766.32    568.28 o
  -1   1   4   366467.69   397493.19   7142.63 o
   1   1   4   575230.56   620605.75   9747.06 o
   3   1   4    70257.24    76423.47   1384.01 o
   5   1   4    49873.64    50382.09   1120.37 o
   7   1   4    45666.76    47622.21    923.99 o
   9   1   4    18054.70    18723.63    409.83 o
  11   1   4   312892.03   328654.66   6005.07 o
  13   1   4   167001.78   179003.67   3856.02 o
  15   1   4    24764.42    24150.15    787.08 o
  17   1   4   100355.19   100715.23   2251.28 o
  19   1   4    35777.11    34318.87    877.76 o
  21   1   4     1496.54     1503.13    147.76 o
  23   1   4    48900.42    48962.31   1059.39 o
  25   1   4    61319.34    61096.33   1294.40 o
  27   1   4     4294.85     4397.08    255.86 o
  29   1   4    64216.76    66419.91   1418.40 o
  31   1   4    24286.48    23675.32    644.85 o
  33   1   4     2301.21     1752.81    206.85 o
  35   1   4    20624.28    20452.03    715.19 o
  37   1   4    11881.14    13768.64    697.34 o
 -38   2   4    11784.16    13965.60    835.63 o
 -36   2   4    18191.74    18590.47    916.07 o
 -34   2   4      163.57      262.40    183.74 o
 -32   2   4    26157.10    25985.11    825.34 o
 -30   2   4    24367.44    24320.51    773.88 o
 -28   2   4      803.87     1032.59    158.66 o
 -26   2   4    57078.38    57340.65   1239.43 o
 -24   2   4    32693.05    30820.38    739.13 o
 -22   2   4      704.81      707.65    167.58 o
 -20   2   4    44315.87    44053.86    917.82 o
 -18   2   4    94194.82    95456.66   1836.09 o
 -16   2   4     4122.24     4024.23    156.20 o
 -14   2   4   101204.94    97196.24   1847.41 o
 -12   2   4   149986.58   153787.39   3337.55 o
 -10   2   4     5798.22     6586.57    241.82 o
  -8   2   4   134957.58   139812.14   3022.90 o
  -6   2   4   194386.16   204523.39   4575.71 o
  -4   2   4      525.48      588.59     97.05 o
  -2   2   4   230565.86   244894.67   5112.23 o
   0   2   4   195559.20   208207.55   4357.79 o
   2   2   4    42319.68    45229.01   1005.69 o
   4   2   4   240519.53   251517.89   6441.60 o
   6   2   4   103552.86   105672.32   1727.15 o
   8   2   4    22791.77    20621.40    393.91 o
  10   2   4    57442.71    60306.45   1170.69 o
  12   2   4   102634.49   102820.05   1946.28 o
  14   2   4    12265.23    12331.70    316.93 o
  16   2   4    43141.23    41990.52   1024.28 o
  18   2   4   103321.94   105765.98   2368.70 o
  20   2   4     1607.60     1831.50    184.43 o
  22   2   4    32107.48    31247.65    842.48 o
  24   2   4    54462.41    54057.02   1332.94 o
  26   2   4     7449.04     7301.00    310.00 o
  28   2   4    16202.96    16710.83    446.91 o
  30   2   4    29549.62    30306.69   1133.74 o
  32   2   4     2205.33     2310.23    275.26 o
  34   2   4    13724.63    13812.40    572.23 o
  36   2   4    18530.71    18379.37   1297.59 o
 -37   3   4    18678.61    19118.85   1114.08 o
 -35   3   4     1231.09     1277.40    257.46 o
 -33   3   4     5641.81     5368.63    719.20 o
 -31   3   4     7371.45     7298.99    351.58 o
 -29   3   4     2583.75     2439.26    230.28 o
 -27   3   4     8321.62     8204.77    398.33 o
 -25   3   4    63990.32    60419.18   1492.05 o
 -23   3   4    16323.13    15506.79    528.99 o
 -21   3   4     6104.83     5817.07    306.20 o
 -19   3   4    64831.25    61898.02   1485.02 o
 -17   3   4     8336.65     7350.57    324.13 o
 -15   3   4    20952.51    23428.31    653.67 o
 -13   3   4    80677.83    84234.78   1918.64 o
 -11   3   4    53662.66    58290.02   1362.79 o
  -9   3   4    24075.98    23062.54    613.64 o
  -7   3   4   167011.78   166040.66   4308.68 o
  -5   3   4    59266.46    60446.01   1336.77 o
  -3   3   4    41793.55    41964.55    956.15 o
  -1   3   4    46985.96    42909.73    975.66 o
   1   3   4    40151.38    36382.88    842.49 o
   3   3   4     4485.35     6066.83    276.09 o
   5   3   4   280955.81   310974.06   7963.77 o
   7   3   4   109726.86   118923.92   2550.01 o
   9   3   4      391.57      337.51    146.49 o
  11   3   4   102324.73   109389.41   1810.63 o
  13   3   4    15735.75    16399.94    347.27 o
  15   3   4     5634.76     5543.07    256.81 o
  17   3   4    65651.66    65671.43   1294.85 o
  19   3   4    31640.46    30581.90   1021.71 o
  21   3   4     8487.36     8658.53    458.17 o
  23   3   4    46880.94    46416.68   1199.04 o
  25   3   4    32384.10    31291.24    893.52 o
  27   3   4      635.94      669.97    151.86 o
  29   3   4    13015.83    12485.93    685.87 o
  31   3   4    11375.95    10389.43    492.91 o
  33   3   4     2567.37     3336.06    396.83 o
  35   3   4    16757.06    16860.54    804.68 o
 -36   4   4     6219.65     5519.36    420.79 o
 -34   4   4      251.82      301.42    213.85 o
 -32   4   4     9027.90     9112.72    685.86 o
 -30   4   4    12569.14    12488.85    650.65 o
 -28   4   4       26.80      227.73    211.58 o
 -26   4   4    49914.70    47229.58   1250.76 o
 -24   4   4    28639.25    26243.24    790.52 o
 -22   4   4     1632.82     2126.72    237.41 o
 -20   4   4    24240.50    25145.06    746.86 o
 -18   4   4    18922.41    21001.03    650.19 o
 -16   4   4      157.13      237.60    128.29 o
 -14   4   4    43320.88    41454.31    875.84 o
 -12   4   4    56533.55    54621.93    975.78 o
 -10   4   4       87.00      212.28     81.71 o
  -8   4   4    52801.35    58990.04   1556.77 o
  -6   4   4    29203.69    29744.00    730.73 o
  -4   4   4     1101.43      996.24    114.45 o
  -2   4   4    52916.60    56986.16   1291.95 o
   0   4   4    35164.31    35299.58    871.93 o
   2   4   4      212.69      594.42     97.35 o
   4   4   4   132261.03   134598.34   6042.72 o
   6   4   4    56489.29    53823.00   1228.15 o
   8   4   4      132.03      197.33    102.50 o
  10   4   4    15597.95    16839.86    466.36 o
  12   4   4    31215.36    32285.17    790.92 o
  14   4   4      506.13      771.56     96.88 o
  16   4   4    30503.13    29189.10   1231.04 o
  18   4   4    48949.67    48850.60   1008.80 o
  20   4   4     1848.37     2150.28    160.02 o
  22   4   4    15476.54    14825.88    391.99 o
  24   4   4    26318.59    25940.23    577.20 o
  26   4   4     2256.15     1959.26    254.49 o
  28   4   4     5143.94     5374.26    365.06 o
  30   4   4    11260.54    10760.71    501.12 o
  32   4   4     2363.43     2130.35    350.55 o
  34   4   4     5062.77     4610.13    579.01 o
 -35   5   4       30.82      -42.07    467.67 o
 -33   5   4     2750.53     3129.63    336.55 o
 -31   5   4     4196.65     4495.78    365.39 o
 -29   5   4     7205.06     6228.21    484.64 o
 -27   5   4     2880.64     2806.84    302.15 o
 -25   5   4    16235.83    16296.45    610.70 o
 -23   5   4     1126.81     1376.62    223.41 o
 -21   5   4     6375.66     6467.00    807.38 o
 -19   5   4     7839.68     7425.05    471.20 o
 -17   5   4    12794.95    11497.38    494.40 o
 -15   5   4      273.48      520.39    215.97 o
 -13   5   4    28061.44    23833.16   2502.40 o
 -11   5   4    11938.09    11382.37    313.47 o
  -9   5   4     6631.02     6746.74    233.03 o
  -7   5   4    27552.28    30792.31    672.14 o
  -5   5   4      227.19      433.02    111.52 o
  -3   5   4     5660.33     4700.42    380.96 o
  -1   5   4     2008.99     1791.64    212.80 o
   1   5   4    14365.72    11868.83    382.07 o
   3   5   4     1430.90     1214.30    144.14 o
   5   5   4    66206.21    72188.17   2003.82 o
   7   5   4     3945.10     4680.03    227.01 o
   9   5   4    29441.08    27172.65    699.25 o
  11   5   4     9755.73     8399.39    306.19 o
  13   5   4     5840.74     5139.30    376.86 o
  15   5   4      354.98      297.77    162.87 o
  17   5   4    27182.63    28887.97    816.87 o
  19   5   4    25532.78    26695.31    872.02 o
  21   5   4     1681.91     1697.24    210.86 o
  23   5   4    14654.84    14254.37    559.63 o
  25   5   4      873.25      651.13    211.96 o
  27   5   4      614.41      753.05    219.30 o
  29   5   4     4326.79     4197.42    619.10 o
  31   5   4     7415.31     7601.03    664.63 o
  33   5   4      990.15     1376.28    352.85 o
 -32   6   4      146.46       53.54    213.74 o
 -30   6   4     3450.43     3872.15    369.00 o
 -28   6   4     3804.41     3983.42    366.72 o
 -26   6   4     1628.32     1932.15    288.52 o
 -24   6   4     2544.89     2500.34    295.80 o
 -22   6   4     2801.76     2849.01    301.55 o
 -20   6   4     2045.65     1798.56    245.34 o
 -18   6   4     1120.90     1063.95    257.34 o
 -16   6   4     8754.59     7574.45    486.56 o
 -14   6   4       74.87      220.01    195.23 o
 -12   6   4     4918.89     5255.26    315.55 o
 -10   6   4     1628.19     2272.08    157.70 o
  -8   6   4     8336.30     7372.98    269.35 o
  -6   6   4    10705.45     9561.22    369.90 o
  -4   6   4     2085.29     3033.24    223.86 o
  -2   6   4      361.36      601.55    117.95 o
   0   6   4     2017.40     2288.97    231.01 o
   2   6   4    10352.88    11424.28    351.91 o
   4   6   4      225.08       81.03    100.78 o
   6   6   4    18522.96    16390.49    586.51 o
   8   6   4    14585.84    14443.87    477.67 o
  10   6   4    14172.68    14603.98    514.14 o
  12   6   4      343.92      687.83    122.83 o
  14   6   4     2288.91     2609.87    238.20 o
  16   6   4       48.37      124.44    246.52 o
  18   6   4     6182.65     6292.91    348.09 o
  20   6   4     2268.47     2049.66    336.09 o
  22   6   4     3767.08     4053.92    431.44 o
  24   6   4     1471.94     1635.86    352.85 o
  26   6   4      969.46      779.65    299.09 o
  28   6   4      464.43      693.40    292.12 o
  30   6   4     1173.54      862.65    300.67 o
 -29   7   4      897.57      250.22    268.36 o
 -27   7   4      349.07      403.71    268.92 o
 -25   7   4     1011.06      632.69    280.29 o
 -23   7   4      262.68       82.24    232.50 o
 -21   7   4     1210.72     1775.26    329.31 o
 -19   7   4     2601.29     2387.88    344.23 o
 -17   7   4      268.74      115.37    238.67 o
 -15   7   4      719.10      611.47    375.12 o
 -13   7   4       84.36      142.86    200.47 o
 -11   7   4      270.08      336.14    347.90 o
  -9   7   4      418.61      572.99    155.69 o
  -7   7   4       10.41      -33.53    108.80 o
  -5   7   4      271.82      404.07    208.43 o
  -3   7   4     1774.28     2348.87    191.79 o
  -1   7   4     1685.27     2218.12    220.29 o
   1   7   4     1082.76      971.92    154.19 o
   3   7   4     1188.32      996.88    153.68 o
   5   7   4      172.46      296.50    134.00 o
   7   7   4       27.19       37.31    108.69 o
   9   7   4      458.12      369.79    127.08 o
  11   7   4     2438.93     2545.53    248.67 o
  13   7   4     1858.95     1753.57    230.27 o
  15   7   4      795.47      938.55    205.63 o
  17   7   4      359.47      476.88    258.54 o
  19   7   4        1.18      220.85    269.71 o
  21   7   4       77.45      497.38    256.33 o
  23   7   4       21.98     -296.83    238.71 o
  25   7   4      104.28      250.98    291.98 o
  27   7   4       23.32       85.63    272.50 o
 -26   8   4       84.69     -213.39    256.67 o
 -24   8   4       33.86      193.41    322.66 o
 -22   8   4       39.80     -304.79    273.67 o
 -20   8   4     5476.09     5644.97    514.21 o
 -18   8   4     2299.70     2499.64    368.04 o
 -16   8   4        1.25     -128.73    231.31 o
 -14   8   4       88.64        9.86    228.78 o
 -12   8   4      330.84      443.76    266.25 o
 -10   8   4      385.91      376.84    256.35 o
  -8   8   4      132.32      439.01    158.72 o
  -6   8   4       76.66       92.63    140.55 o
  -4   8   4     1109.73     1024.01    168.19 o
  -2   8   4     2455.46     1962.27    197.15 o
   0   8   4     8218.42     7283.05    316.01 o
   2   8   4        0.48      143.70    133.08 o
   4   8   4      195.99      167.49    133.08 o
   6   8   4     2226.22     2098.31    232.86 o
   8   8   4      767.15      684.32    225.86 o
  10   8   4     1836.33     1828.04    244.90 o
  12   8   4    15981.23    15577.78    589.33 o
  14   8   4      597.09     1091.05    282.75 o
  16   8   4      925.02     1142.64    309.19 o
  18   8   4      122.47      479.33    276.15 o
  20   8   4      125.90      360.34    278.18 o
  22   8   4       81.61      513.30    285.17 o
  24   8   4     1926.50     1912.82    606.73 o
 -23   9   4      104.51      403.46    322.76 o
 -21   9   4     1657.73     2177.91    400.05 o
 -19   9   4     7791.35     7400.80    587.30 o
 -17   9   4     1356.48      827.94    312.93 o
 -15   9   4      159.10       34.94    244.44 o
 -13   9   4     2427.06     2558.41    366.60 o
 -11   9   4     2406.82     2261.09    353.76 o
  -9   9   4     1537.09     1606.23    309.58 o
  -7   9   4     4933.35     4225.73    407.93 o
  -5   9   4      859.35      776.31    197.39 o
  -3   9   4     4470.92     4509.29    322.99 o
  -1   9   4    10898.91    11839.51    421.59 o
   1   9   4     4688.51     5025.69    332.05 o
   3   9   4      189.10      339.25    156.74 o
   5   9   4      627.76      464.91    183.72 o
   7   9   4      246.22      284.93    190.73 o
   9   9   4     1154.78     1012.84    285.82 o
  11   9   4    11733.10    10756.55   1804.84 o
  13   9   4     4189.17     3969.58    681.95 o
  15   9   4      153.23      345.85    266.76 o
  17   9   4     4150.43     4131.59    461.16 o
  19   9   4     2518.60     3329.99    450.48 o
  21   9   4      652.40      665.26    330.16 o
 -16  10   4        8.85      271.08    287.61 o
 -14  10   4     3061.61     3925.11    588.42 o
 -12  10   4     7933.46     8227.43    588.08 o
 -10  10   4       63.23      -96.97    245.20 o
  -8  10   4     8415.86     7832.44    562.25 o
  -6  10   4     3992.75     4497.14    473.11 o
  -4  10   4       78.72      359.84    240.16 o
  -2  10   4     5270.69     6070.74    377.14 o
   0  10   4     9941.34    10975.87    542.32 o
   2  10   4     2079.07     2288.39    369.29 o
   4  10   4     6652.80     7059.79    412.57 o
   6  10   4     6040.75     6489.45    510.32 o
   8  10   4      210.61      131.66    238.05 o
  10  10   4    11937.83    12625.72   1424.28 o
  12  10   4     6583.01     6520.54    544.66 o
  14  10   4       46.73      102.20    275.34 o
  -3  11   4     1021.69     1140.80    312.96 o
  -1  11   4     5552.10     5434.06    457.43 o
   1  11   4     4284.05     4381.56    352.42 o
 -39   1   5      624.53      880.82    650.28 o
 -37   1   5       13.41      350.47    352.36 o
 -35   1   5      987.91     1244.20    343.60 o
 -33   1   5     3887.21     4035.24    465.10 o
 -31   1   5     3912.39     3826.57    426.34 o
 -29   1   5       22.22      109.95    191.74 o
 -27   1   5     3973.63     4055.23    277.92 o
 -25   1   5      958.88     1221.03    137.58 o
 -23   1   5    20616.53    21056.42    651.05 o
 -21   1   5     2510.67     2858.11    197.56 o
 -19   1   5     3588.97     4562.59    182.15 o
 -17   1   5       62.30       50.01     57.40 o
 -15   1   5    12257.43    10565.04    260.64 o
 -13   1   5    66317.35    65277.21   1115.18 o
 -11   1   5    17591.81    21161.19    398.75 o
  -9   1   5    20500.54    21664.33    403.14 o
  -7   1   5    22620.84    24321.12    440.85 o
  -5   1   5    20912.84    20530.74    335.32 o
  -3   1   5    29951.38    29905.17    530.02 o
  -1   1   5   147587.75   151823.66   2763.50 o
   1   1   5   106603.40   106063.87   1713.81 o
   3   1   5     1975.75     1987.22     94.48 o
   5   1   5     1663.16     1911.30     86.44 o
   7   1   5    25327.93    30592.20    722.65 o
   9   1   5     2750.82     3528.67    146.86 o
  11   1   5     8446.27     9520.15    256.24 o
  13   1   5     2490.06     2625.37    165.71 o
  15   1   5     3799.14     3681.50    289.18 o
  17   1   5    14868.23    14905.99    498.80 o
  19   1   5       13.31       43.67    102.24 o
  21   1   5    11003.62    10671.64    340.97 o
  23   1   5      699.39      717.06    132.51 o
  25   1   5     5333.53     5507.03    271.27 o
  27   1   5     6545.88     6878.35    373.87 o
  29   1   5     3064.98     3471.40    249.73 o
  31   1   5     3622.30     3127.55    246.69 o
  33   1   5     1210.91     1808.07    243.68 o
  35   1   5      311.19      210.68    237.17 o
 -38   2   5     1206.23     1540.91    377.28 o
 -36   2   5      812.06      822.07    306.85 o
 -34   2   5     2547.51     2489.42    285.19 o
 -32   2   5     5714.56     5997.06    383.29 o
 -30   2   5      276.37      227.19    171.24 o
 -28   2   5     3358.53     4125.87    249.17 o
 -26   2   5    18771.80    18016.47    515.64 o
 -24   2   5     1239.09     1181.80    152.61 o
 -22   2   5    17565.28    15488.65    499.50 o
 -20   2   5    26871.62    25041.32    567.64 o
 -18   2   5      723.67      495.92     74.14 o
 -16   2   5    15994.80    16297.56    330.61 o
 -14   2   5    30152.89    32034.09    671.26 o
 -12   2   5     8748.78    11374.24    410.96 o
 -10   2   5    15649.97    12541.72    307.54 o
  -8   2   5    63462.29    61664.32   1398.16 o
  -6   2   5    16330.34    14631.07    329.10 o
  -4   2   5    86377.02    95766.06   2018.76 o
  -2   2   5   110176.16   111753.75   2376.27 o
   0   2   5    14861.25    13107.46    347.26 o
   2   2   5     6456.50     6101.03    205.68 o
   4   2   5    65697.34    75491.30   1386.34 o
   6   2   5       82.38       92.86     62.43 o
   8   2   5    55034.98    52876.55    909.08 o
  10   2   5    24705.18    23380.50    510.38 o
  12   2   5     5021.05     5932.18    197.42 o
  14   2   5     9509.00    10450.06    289.78 o
  16   2   5    11994.32    11510.81    383.90 o
  18   2   5     7208.57     6826.63    296.69 o
  20   2   5     4207.46     4347.41    253.74 o
  22   2   5    13813.92    14375.19    726.05 o
  24   2   5      272.66       68.50    163.12 o
  26   2   5    11750.85    11008.04    406.39 o
  28   2   5     8588.08     7714.23    324.15 o
  30   2   5     8233.05     8420.54    359.52 o
  32   2   5      174.72      708.80    266.25 o
  34   2   5     5762.53     7795.78   1067.96 o
  36   2   5      469.04      391.33    367.70 o
 -37   3   5      784.36      715.79    233.34 o
 -35   3   5     2419.77     3407.71    326.09 o
 -33   3   5     5459.96     5361.77    389.62 o
 -31   3   5     1317.61     1484.10    201.17 o
 -29   3   5     2237.85     1773.34    244.29 o
 -27   3   5    37613.20    35905.10    990.28 o
 -25   3   5    17256.27    15426.80    540.56 o
 -23   3   5    21662.08    22811.61    983.89 o
 -21   3   5    24433.85    23509.52    717.27 o
 -19   3   5     3227.63     2639.06    218.20 o
 -17   3   5     1900.80     1622.90    180.18 o
 -15   3   5    26959.02    24995.68    854.75 o
 -13   3   5    81395.09    84987.55   1934.46 o
 -11   3   5    18996.06    20172.66    566.04 o
  -9   3   5    72604.62    74551.75   1697.51 o
  -7   3   5    13494.06    14218.75    338.75 o
  -5   3   5    20235.86    21587.01    536.18 o
  -3   3   5    34425.07    35198.24    820.61 o
  -1   3   5    40079.85    41257.20    945.64 o
   1   3   5      126.93      294.67     76.05 o
   3   3   5    44278.47    40693.70    940.14 o
   5   3   5    25200.40    23250.28    727.99 o
   7   3   5    20582.97    21464.92    550.11 o
   9   3   5    31949.57    31266.55    759.14 o
  11   3   5    41084.32    42282.29    759.68 o
  13   3   5      159.08      255.03     72.71 o
  15   3   5    35900.90    35286.55    662.66 o
  17   3   5    36828.16    35755.76    677.31 o
  19   3   5      307.40      605.68    103.15 o
  21   3   5    34680.23    35309.41    930.27 o
  23   3   5    13745.90    13040.31    467.29 o
  25   3   5     3881.69     3848.71    242.83 o
  27   3   5    12935.48    12115.17    454.01 o
  29   3   5    11062.30    10694.20    477.70 o
  31   3   5     1681.09     1377.55    302.70 o
  33   3   5    12291.40    11114.97    646.53 o
  35   3   5     7814.96     7195.51    862.09 o
 -36   4   5      231.77      214.18    214.15 o
 -34   4   5     7417.65     7483.04    456.71 o
 -32   4   5     6093.07     6169.02    348.27 o
 -30   4   5        1.34      156.16    179.90 o
 -28   4   5    37191.93    34552.23    991.75 o
 -26   4   5    48880.14    47132.60   1249.05 o
 -24   4   5      106.74      158.38    158.03 o
 -22   4   5    24467.23    23135.63    720.42 o
 -20   4   5    16274.59    15643.38    556.89 o
 -18   4   5     1219.40     1192.43    186.83 o
 -16   4   5    19002.59    18257.27    577.44 o
 -14   4   5   106541.52   103829.38   2363.17 o
 -12   4   5     2549.41     1961.40    307.63 o
 -10   4   5    95740.16   100439.58   1928.61 o
  -8   4   5    42967.50    44583.12   1037.76 o
  -6   4   5     6748.58     7458.46    266.22 o
  -4   4   5    16916.50    16146.98    449.68 o
  -2   4   5    23259.22    21290.44    557.25 o
   0   4   5    18365.22    19676.75    522.63 o
   2   4   5    63366.13    61870.10   1397.36 o
   4   4   5   147699.48   150238.17   3217.72 o
   6   4   5     5829.49     5607.19    615.14 o
   8   4   5    60941.72    61682.82   1399.91 o
  10   4   5    58970.20    57040.11   1307.22 o
  12   4   5     9181.66     8706.99    343.17 o
  14   4   5     9174.76     9439.45    570.86 o
  16   4   5    53578.25    54870.98   1324.69 o
  18   4   5    18173.57    18611.54    531.16 o
  20   4   5    27730.03    27097.96    639.48 o
  22   4   5    63056.71    59401.16   2960.28 o
  24   4   5     2676.38     2923.12    232.86 o
  26   4   5    12534.07    11298.43    491.18 o
  28   4   5    10469.88    10465.84    595.53 o
  30   4   5     5250.69     4878.44    443.62 o
  32   4   5     4013.25     3913.92    592.38 o
  34   4   5    23693.10    25078.13   1045.52 o
 -35   5   5      959.45      943.27    315.65 o
 -33   5   5    13129.28    13045.96    582.05 o
 -31   5   5     3339.66     3704.57    340.27 o
 -29   5   5     6913.20     6250.68    405.46 o
 -27   5   5    51806.19    51697.05   1378.25 o
 -25   5   5    22722.51    21009.63    713.52 o
 -23   5   5     1832.09     1543.50    232.93 o
 -21   5   5    48164.06    44397.79   1187.71 o
 -19   5   5    20866.78    18526.00    631.50 o
 -17   5   5    15159.22    14792.11    538.34 o
 -15   5   5    79814.44    81484.88   1992.13 o
 -13   5   5    46695.69    50098.09   1210.55 o
 -11   5   5    10907.90     9472.41    275.05 o
  -9   5   5   103804.05    99801.27   2207.83 o
  -7   5   5   110067.82   112265.48   2463.99 o
  -5   5   5     9623.30    10481.55    358.15 o
  -3   5   5   112134.63   120641.88   2634.20 o
  -1   5   5    20543.13    20507.46    567.98 o
   1   5   5     9730.98    10005.66    617.50 o
   3   5   5   161409.80   164942.64   3545.59 o
   5   5   5    80625.09    78533.45   1765.07 o
   7   5   5     6949.31     7463.82    292.09 o
   9   5   5    97414.24    97924.77   2169.01 o
  11   5   5    36448.05    36320.67    899.87 o
  13   5   5     7391.10     7413.54    307.29 o
  15   5   5    31476.64    32059.80   1050.34 o
  17   5   5    36489.91    35053.50   1241.17 o
  19   5   5     1474.87     1805.11    220.04 o
  21   5   5    37490.54    36462.01   1106.61 o
  23   5   5    34512.42    35668.17   1023.17 o
  25   5   5      847.60      675.73    211.53 o
  27   5   5    12966.54    13340.20    686.06 o
  29   5   5    12186.12    11551.20   1193.16 o
  31   5   5       46.99     -337.01    224.67 o
 -32   6   5    11068.99    10386.96    587.97 o
 -30   6   5       70.22      -99.25    198.90 o
 -28   6   5    19151.68    17985.08    682.21 o
 -26   6   5    35633.96    34128.38   1028.76 o
 -24   6   5       76.06     -124.91    208.84 o
 -22   6   5    30246.43    31011.38    944.79 o
 -20   6   5    29246.40    29509.28    899.58 o
 -18   6   5      403.96      809.06    250.82 o
 -16   6   5    30660.29    26560.96   1132.29 o
 -14   6   5    75339.09    75006.80   2200.41 o
 -12   6   5     3671.92     3817.68    236.49 o
 -10   6   5    67948.16    71634.64   1671.66 o
  -8   6   5    55975.07    57396.00   1173.78 o
  -6   6   5     5810.54     5421.24    363.30 o
  -4   6   5    51552.12    52272.79   1087.16 o
  -2   6   5    94080.98    96534.48   2165.92 o
   0   6   5    12416.73    12792.49    434.59 o
   2   6   5    43347.26    40019.04    998.27 o
   4   6   5    74871.38    72318.59   1662.77 o
   6   6   5     4722.87     4746.17    330.26 o
   8   6   5     6477.75     6620.84    297.05 o
  10   6   5   114963.23   120152.59   2652.89 o
  12   6   5    17130.78    16557.52    455.69 o
  14   6   5    28924.19    27831.33    807.83 o
  16   6   5    71863.27    73654.18   1773.59 o
  18   6   5     6461.94     6011.28    351.40 o
  20   6   5    13582.95    12382.35    671.46 o
  22   6   5    36232.07    36034.07   1298.82 o
  24   6   5     9403.09     9636.96    742.82 o
  26   6   5    12860.98    12457.35   1207.52 o
  28   6   5    27327.88    27170.90   1255.52 o
  30   6   5     7053.25     7767.62    588.24 o
 -29   7   5     2723.56     3123.33    417.80 o
 -27   7   5    15885.45    15835.93    786.44 o
 -25   7   5     5398.96     5422.27    645.33 o
 -23   7   5     5095.07     5050.96    464.69 o
 -21   7   5    40690.80    40175.68   1395.56 o
 -19   7   5    29060.04    29265.91   1101.82 o
 -17   7   5    13744.91    14030.50   1275.81 o
 -15   7   5    46009.99    50950.65   3198.93 o
 -13   7   5    11303.36     9820.27    553.41 o
 -11   7   5     4647.98     5718.44    446.88 o
  -9   7   5    37358.21    40530.44   1205.28 o
  -7   7   5    26761.89    26023.38    940.47 o
  -5   7   5    11691.50    10200.58    346.79 o
  -3   7   5   121624.19   119910.26   2318.24 o
  -1   7   5    50138.97    48546.34   1046.01 o
   1   7   5      150.28      199.33    125.05 o
   3   7   5    58242.33    56912.70   2235.18 o
   5   7   5    21172.08    23104.73    629.33 o
   7   7   5     7153.84     6053.37    374.21 o
   9   7   5    67744.84    63082.93   1862.76 o
  11   7   5    39218.80    34901.72    967.25 o
  13   7   5     2383.94     2496.36    258.25 o
  15   7   5    30176.78    28870.22   1273.23 o
  17   7   5    35532.48    35818.24   1293.44 o
  19   7   5      450.69      491.67    263.75 o
  21   7   5    19634.15    19797.49    896.54 o
  23   7   5    17392.70    17118.31    870.01 o
  25   7   5      536.14     1087.46    328.59 o
  27   7   5    19816.16    18846.51   1048.16 o
 -26   8   5     7385.00     7439.51    589.71 o
 -24   8   5       13.27      178.89    398.38 o
 -22   8   5    10557.69    12162.53    707.08 o
 -20   8   5    33226.99    33136.88   1464.85 o
 -18   8   5     2785.53     3259.23    418.18 o
 -16   8   5    22720.02    22207.08    929.51 o
 -14   8   5    24201.55    24164.78    967.89 o
 -12   8   5      381.38      306.08    388.48 o
 -10   8   5    17274.23    16797.74    748.67 o
  -8   8   5    34811.10    33283.27    918.88 o
  -6   8   5     1878.31     1844.27    223.13 o
  -4   8   5    43694.19    44566.26   1111.88 o
  -2   8   5    70903.59    73371.22   1511.12 o
   0   8   5     2340.20     2336.83    208.89 o
   2   8   5    20034.07    19249.62    679.27 o
   4   8   5    24428.22    23358.93    617.38 o
   6   8   5     2622.53     2313.06    209.27 o
   8   8   5    11782.02    12717.70    425.04 o
  10   8   5    75067.24    74059.84   1805.38 o
  12   8   5     6318.24     6473.86    380.22 o
  14   8   5    23730.66    23683.63    980.47 o
  16   8   5    30042.97    27973.83   1635.10 o
  18   8   5     2342.31     2794.22    404.18 o
  20   8   5     3334.27     3967.58    471.91 o
  22   8   5    18605.34    19453.58    917.27 o
  24   8   5     6031.84     6517.76    582.63 o
 -23   9   5     1350.48      983.14    341.96 o
 -21   9   5    21841.91    22495.87    997.72 o
 -19   9   5    11423.00    12571.77    908.61 o
 -17   9   5     6559.64     5448.30    502.21 o
 -15   9   5    20185.74    17904.38   1307.98 o
 -13   9   5     3887.35     3455.31    406.62 o
 -11   9   5     2189.98     1980.20    337.29 o
  -9   9   5    21901.08    22975.42    930.47 o
  -7   9   5    17922.09    18042.68    801.22 o
  -5   9   5     1242.82     1392.54    225.79 o
  -3   9   5    28938.62    28155.88    837.21 o
  -1   9   5    18805.77    17841.49    618.99 o
   1   9   5     7422.69     8207.76    355.08 o
   3   9   5    28041.79    29261.48    782.45 o
   5   9   5    11345.69    11281.99    678.91 o
   7   9   5       86.08     -155.72    166.65 o
   9   9   5    19308.90    19282.96    677.04 o
  11   9   5    24004.86    23660.57    989.33 o
  13   9   5      305.41      470.13    287.03 o
  15   9   5    25979.91    29349.48   1163.86 o
  17   9   5    10431.39    10195.22   1058.56 o
  19   9   5      288.76      369.04    294.64 o
 -16  10   5    10973.40    11223.79    708.67 o
 -14  10   5     8148.10     8608.72    619.19 o
 -12  10   5      239.73      277.37    278.93 o
 -10  10   5     4283.89     4117.20    447.08 o
  -8  10   5    21107.11    18212.15    834.56 o
  -6  10   5     4467.48     4538.80    448.56 o
  -4  10   5     5692.93     6074.22    381.00 o
  -2  10   5    13864.22    14396.44   1184.82 o
   0  10   5       62.41       43.49    216.04 o
   2  10   5    12518.84    12965.25    537.89 o
   4  10   5    12379.79    12334.38    540.15 o
   6  10   5     6635.05     6107.90    400.18 o
   8  10   5     4038.21     4049.35    594.85 o
  10  10   5    15484.24    16142.67    793.25 o
  12  10   5     2941.91     2421.12    395.27 o
  14  10   5     7712.88     6897.15    575.21 o
 -38   0   6      331.29      436.49    456.28 o
 -36   0   6    20061.15    20582.22   1366.87 o
 -34   0   6    52871.39    56839.38   2749.57 o
 -32   0   6     2046.46     3058.38    585.94 o
 -30   0   6    14648.43    14104.19   1017.48 o
 -28   0   6    54285.63    58603.55   1761.81 o
 -26   0   6      652.59      679.13    174.44 o
 -24   0   6    12410.94    12533.02    408.10 o
 -22   0   6   130068.45   130965.26   2881.11 o
 -20   0   6    87595.59    86449.02   1939.30 o
 -18   0   6    97985.74   108388.25   2385.54 o
 -16   0   6   208833.73   228809.23   4888.47 o
 -14   0   6      360.92      728.72    144.23 o
 -12   0   6    38056.41    29422.62    701.69 o
 -10   0   6   132997.94   131506.55   2829.43 o
  -8   0   6    78771.36    82484.65   1796.30 o
  -6   0   6   222317.86   257908.11   5448.61 o
  -4   0   6   497245.66   558759.38  14497.43 o
  -2   0   6     6243.99     5890.94    159.67 o
   0   0   6   265389.25   270582.50   5712.41 o
   2   0   6   277658.06   289249.97   7403.21 o
   4   0   6    21934.28    20594.46    629.17 o
   6   0   6    26715.13    25838.82    767.75 o
   8   0   6   151076.73   143093.05   3736.24 o
  10   0   6    70140.36    67860.45   2636.74 o
  12   0   6    95786.88    98996.05   2689.91 o
  14   0   6   280693.69   289230.25   7971.59 o
  16   0   6    17313.44    16436.95    592.92 o
  18   0   6     7402.70     6637.43    738.37 o
  20   0   6    32916.72    32305.24   1831.57 o
  22   0   6    18977.03    18058.86    684.09 o
  24   0   6     4781.91     5543.94    788.84 o
  26   0   6   117198.49   117644.00   3305.63 o
  28   0   6    47048.16    43924.71   1415.80 o
  30   0   6     5968.30     6502.52    451.47 o
  32   0   6    22178.86    23019.03   1261.95 o
  34   0   6     3798.07     4613.31    576.04 o
  36   0   6      931.63     1180.79    357.31 o
 -39   1   6     9400.08    11631.67    786.45 o
 -37   1   6     3770.27     4131.75    594.36 o
 -35   1   6    42248.80    45839.54   1650.99 o
 -33   1   6    17570.49    17608.50    867.72 o
 -31   1   6     4546.54     4626.02    327.55 o
 -29   1   6    41497.05    37174.32   2625.77 o
 -27   1   6    34702.08    34397.81    957.12 o
 -25   1   6    19028.99    19855.77    626.85 o
 -23   1   6    61574.23    63664.23   1308.81 o
 -21   1   6    77982.03    77332.05   1363.73 o
 -19   1   6     3034.42     3320.64    166.18 o
 -17   1   6   100560.30    97729.70   1677.80 o
 -15   1   6    54500.69    54375.90    965.63 o
 -13   1   6    11114.86    13044.20    412.83 o
 -11   1   6    75290.64    84876.26   1431.11 o
  -9   1   6    99427.65   113578.45   1886.38 o
  -7   1   6     1525.94     2765.35     96.02 o
  -5   1   6   149283.67   148867.00   2191.50 o
  -3   1   6   214491.58   223636.75   4052.02 o
  -1   1   6     2319.68     2670.17    194.58 o
   1   1   6   204433.91   222253.25   3537.49 o
   3   1   6   204163.84   216768.36   3460.63 o
   5   1   6     4936.22     5530.16    158.79 o
   7   1   6   122573.30   128320.67   2391.73 o
   9   1   6   195687.95   206670.59   4417.36 o
  11   1   6     2325.56     2445.82    127.40 o
  13   1   6   183463.33   198736.31   4279.73 o
  15   1   6   124972.98   125588.82   2762.84 o
  17   1   6       16.45       11.49    104.61 o
  19   1   6    67984.13    65477.95   3198.91 o
  21   1   6    64783.73    60688.80   2841.58 o
  23   1   6      503.37      737.62    133.23 o
  25   1   6    59624.87    57698.12   1273.46 o
  27   1   6    64858.02    69597.27   1470.32 o
  29   1   6     1431.58     1567.55    197.77 o
  31   1   6    23095.01    24428.06    761.54 o
  33   1   6    15949.01    15989.33    841.16 o
  35   1   6      171.56       30.68    337.51 o
 -38   2   6     1136.30      858.32    347.51 o
 -36   2   6    12334.89    11417.44    739.19 o
 -34   2   6    22002.83    21096.97    735.03 o
 -32   2   6      216.56      178.12    180.21 o
 -30   2   6    29710.05    29916.80    903.68 o
 -28   2   6    49614.80    49112.50   1101.58 o
 -26   2   6     1938.11     1794.38    181.47 o
 -24   2   6    33297.02    29859.90    796.45 o
 -22   2   6    66193.69    66136.88   1377.14 o
 -20   2   6    24009.21    23917.18   1243.10 o
 -18   2   6    65454.61    66815.45   1161.26 o
 -16   2   6   112414.86   111221.05   2116.64 o
 -14   2   6      309.73      449.68     73.70 o
 -12   2   6   114476.15   122052.28   2298.08 o
 -10   2   6   231068.56   239514.03   4409.95 o
  -8   2   6    68450.71    70013.18   1350.92 o
  -6   2   6    25555.98    27708.20    508.64 o
  -4   2   6   101434.39   106761.66   1995.61 o
  -2   2   6     5226.20     5199.84    222.89 o
   0   2   6    53279.40    54792.56   1214.03 o
   2   2   6   270286.81   288589.66   6031.94 o
   4   2   6    30080.91    28835.54    584.47 o
   6   2   6    75608.56    83224.65   2257.18 o
   8   2   6   110138.30   112830.45   2076.24 o
  10   2   6    31015.29    30260.46    639.35 o
  12   2   6    38498.70    38107.49    789.80 o
  14   2   6   106925.27   107259.84   2047.83 o
  16   2   6    16416.17    15917.01    485.34 o
  18   2   6    35043.27    36337.25    931.41 o
  20   2   6    78336.40    80708.34   1884.92 o
  22   2   6    29878.22    29014.25    803.89 o
  24   2   6     5035.35     5551.81    311.01 o
  26   2   6    47374.80    46117.25   1319.60 o
  28   2   6    11650.65    11576.75    410.09 o
  30   2   6     6277.65     6224.03    365.88 o
  32   2   6    28962.09    29926.05    892.15 o
  34   2   6     7380.10     8322.22    559.64 o
 -37   3   6      989.96      839.18    341.10 o
 -35   3   6     8241.32     7794.44    459.72 o
 -33   3   6     4920.13     5165.25    380.67 o
 -31   3   6     4754.18     4506.21    286.14 o
 -29   3   6    46004.54    43898.83   1029.13 o
 -27   3   6    18690.50    18704.86    623.87 o
 -25   3   6     2802.57     2560.89    351.19 o
 -23   3   6    22731.02    20741.51    644.02 o
 -21   3   6    23670.32    22149.79    662.52 o
 -19   3   6      150.20      208.96    121.60 o
 -17   3   6   101582.41   101444.80   2305.57 o
 -15   3   6    40217.38    42828.32   1068.32 o
 -13   3   6    19591.49    17372.71    521.00 o
 -11   3   6   109850.72   109937.45   2452.11 o
  -9   3   6   165851.81   169398.59   3680.53 o
  -7   3   6    11790.05    10771.79    277.04 o
  -5   3   6    98011.45   103775.02   2236.14 o
  -3   3   6    71635.50    74976.22   1643.66 o
  -1   3   6    29972.21    34155.27    805.62 o
   1   3   6    95636.06   103670.82   2240.61 o
   3   3   6    78621.79    81425.95   1786.89 o
   5   3   6     4408.42     4232.22    191.65 o
   7   3   6    19023.49    15860.49    554.94 o
   9   3   6    96384.70    96582.32   1790.30 o
  11   3   6       88.83      354.18     86.22 o
  13   3   6    57049.28    59708.17   1048.45 o
  15   3   6    53549.07    54612.91    975.25 o
  17   3   6     4490.18     4195.12    224.93 o
  19   3   6    30657.69    30961.57    704.21 o
  21   3   6    47360.61    45994.45   1950.08 o
  23   3   6     7009.37     6633.35    332.04 o
  25   3   6    16540.64    17310.99    580.10 o
  27   3   6    24434.96    23092.19    725.29 o
  29   3   6       29.34      185.06    171.66 o
  31   3   6    17074.71    17547.96    796.00 o
  33   3   6    21788.93    23057.90    968.61 o
 -36   4   6     3100.56     3242.39    351.23 o
 -34   4   6     3272.60     3444.90    336.07 o
 -32   4   6     1302.44     1041.51    204.25 o
 -30   4   6     5148.15     5164.60    359.78 o
 -28   4   6    24924.47    23877.79   1056.42 o
 -26   4   6     6555.46     6336.56    371.38 o
 -24   4   6    19525.49    19787.29    656.87 o
 -22   4   6    25438.41    24906.92    754.96 o
 -20   4   6      163.81      198.15    146.99 o
 -18   4   6    12167.66    10179.92    540.96 o
 -16   4   6    29447.94    26675.41   1159.18 o
 -14   4   6     6777.13     6326.91    310.67 o
 -12   4   6    28975.44    28637.31    780.54 o
 -10   4   6    81860.23    83195.72   1916.70 o
  -8   4   6     6596.95     7049.30    272.29 o
  -6   4   6    14815.15    14529.27    416.50 o
  -4   4   6    21621.36    21710.13    568.85 o
  -2   4   6    26202.04    27881.46    698.90 o
   0   4   6     1526.83      899.61    119.64 o
   2   4   6   157977.33   157516.48   3373.80 o
   4   4   6    23518.43    21545.25    574.41 o
   6   4   6    35343.79    39397.66   1175.79 o
   8   4   6    49618.10    52978.28   1229.86 o
  10   4   6    11996.75    12557.73    438.02 o
  12   4   6      904.89      629.18    113.29 o
  14   4   6    41739.96    40454.47    986.68 o
  16   4   6    17343.21    17646.19    551.20 o
  18   4   6    16414.07    15958.84    440.93 o
  20   4   6    30783.82    29062.97   1558.18 o
  22   4   6     7837.41     7590.49    305.67 o
  24   4   6     5323.47     5413.36    276.30 o
  26   4   6     8481.50     8572.55    375.53 o
  28   4   6     2279.53     2190.69    368.69 o
  30   4   6     2008.29     2671.59    944.73 o
  32   4   6    13159.84    14031.19    721.22 o
 -35   5   6     1465.91     1627.36    329.92 o
 -33   5   6     4046.31     3643.00    352.21 o
 -31   5   6      453.34      474.49    217.73 o
 -29   5   6     9584.71     9145.72    478.05 o
 -27   5   6     1278.09     1513.87    246.34 o
 -25   5   6     4955.73     4160.13    332.52 o
 -23   5   6     4584.88     3129.61    337.10 o
 -21   5   6      763.31      788.07    198.54 o
 -19   5   6     1224.24     1529.47    295.51 o
 -17   5   6     7231.85     7228.15    371.18 o
 -15   5   6    32473.04    31744.39    894.44 o
 -13   5   6       13.40      153.72    375.62 o
 -11   5   6    21370.84    18873.68    719.60 o
  -9   5   6     7113.53     7983.05    334.44 o
  -7   5   6     9158.70     8008.23    423.18 o
  -5   5   6    33893.82    31811.67    804.61 o
  -3   5   6    14288.61    12471.10    405.93 o
  -1   5   6     4688.86     4308.42    225.35 o
   1   5   6    20597.50    21825.27    600.31 o
   3   5   6    36281.61    38591.63    950.01 o
   5   5   6       30.78       21.22     98.01 o
   7   5   6    25351.14    24112.81   1025.89 o
   9   5   6     9454.61     8089.94    312.29 o
  11   5   6      276.27      258.05    194.86 o
  13   5   6     2904.73     3654.68    226.88 o
  15   5   6    20963.97    20643.55    926.42 o
  17   5   6     1118.53     1643.23    248.34 o
  19   5   6     3132.17     3568.86    359.29 o
  21   5   6    10280.28    10008.30    891.12 o
  23   5   6      643.61      635.88    196.00 o
  25   5   6     6793.86     6929.86    512.58 o
  27   5   6     2269.76     2632.76    361.70 o
  29   5   6      708.07      918.49    294.16 o
  31   5   6      505.95      672.16    275.66 o
 -32   6   6     2076.66     2393.69    329.24 o
 -30   6   6       24.35      -95.53    241.81 o
 -28   6   6     2090.48     1965.00    292.33 o
 -26   6   6      105.03      177.35    207.01 o
 -24   6   6     2429.74     3154.85    326.32 o
 -22   6   6     4221.02     4716.09    365.78 o
 -20   6   6      401.32      352.27    194.68 o
 -18   6   6     2474.14     2346.47    320.22 o
 -16   6   6    14509.07    13289.32    634.17 o
 -14   6   6     5779.82     6376.73    630.98 o
 -12   6   6      138.32      182.38    123.22 o
 -10   6   6      501.76      322.16    134.30 o
  -8   6   6     8085.02     8513.84    341.46 o
  -6   6   6    20268.33    21742.72    622.42 o
  -4   6   6    12706.94    12626.30    429.20 o
  -2   6   6    14400.28    14723.71    545.45 o
   0   6   6      894.42     1000.75    158.51 o
   2   6   6    12828.68    11827.39    583.54 o
   4   6   6       42.74       52.60    210.86 o
   6   6   6    10159.15    10279.40    382.91 o
   8   6   6      536.95      887.65    152.80 o
  10   6   6      101.36      -15.55    118.92 o
  12   6   6     1392.99     1708.30    179.96 o
  14   6   6     8569.99     7533.50    450.81 o
  16   6   6     3561.96     3225.75    351.82 o
  18   6   6       36.55      147.76    194.63 o
  20   6   6      207.38      384.76    263.21 o
  22   6   6       59.45      226.29    225.67 o
  24   6   6     1803.63     1664.10    330.89 o
  26   6   6     3088.85     2866.50    774.99 o
  28   6   6     1394.49     1436.33    339.52 o
  30   6   6      188.62       62.92    436.49 o
 -29   7   6        0.24     -111.85    275.16 o
 -27   7   6      150.98     -307.46    236.87 o
 -25   7   6     1279.43     1522.58    324.60 o
 -23   7   6      912.42     1073.17    304.59 o
 -21   7   6     2355.90     1817.80    334.88 o
 -19   7   6      153.30       76.87    251.94 o
 -17   7   6      941.79     1174.92    289.18 o
 -15   7   6     2871.98     2362.51    332.06 o
 -13   7   6     4577.62     4079.92    658.69 o
 -11   7   6       30.70      182.89    198.14 o
  -9   7   6     1121.48     1151.64    179.62 o
  -7   7   6     6075.93     5773.09    626.52 o
  -5   7   6       25.85      -28.11    148.43 o
  -3   7   6     1023.37      760.96    146.87 o
  -1   7   6    11440.81    11070.33    373.81 o
   1   7   6     2639.75     2362.35    196.01 o
   3   7   6     1395.09      992.27    161.30 o
   5   7   6       95.82      -94.99    115.73 o
   7   7   6     1832.72     1372.61    213.04 o
   9   7   6      330.54      494.30    136.75 o
  11   7   6     1764.16     1194.01    255.37 o
  13   7   6        8.21     -245.08    163.38 o
  15   7   6     1413.16     1731.50    259.51 o
  17   7   6      436.44      406.84    255.00 o
  19   7   6      884.58     1060.30    301.64 o
  21   7   6       32.16      216.22    237.51 o
  23   7   6      757.16     1086.16    319.20 o
  25   7   6      108.87      328.64    282.26 o
  27   7   6       68.76      211.25    375.62 o
 -26   8   6       31.82     -340.52    227.01 o
 -24   8   6      922.00     1280.54    329.90 o
 -22   8   6     1686.60     1662.64    346.51 o
 -20   8   6      482.08      434.72    275.22 o
 -18   8   6     1519.49     1217.44    615.64 o
 -16   8   6      496.46      429.18    260.33 o
 -14   8   6        1.68     -238.92    215.80 o
 -12   8   6      472.52      277.74    242.81 o
 -10   8   6      196.31      217.56    338.50 o
  -8   8   6      107.81        7.33    232.03 o
  -6   8   6      988.80     1051.09    198.54 o
  -4   8   6     3026.92     3087.14    274.31 o
  -2   8   6       35.95      175.23    137.47 o
   0   8   6     1225.20     1181.15    174.86 o
   2   8   6     2578.23     2544.73    302.02 o
   4   8   6       91.95        3.67    127.04 o
   6   8   6      746.66      715.33    184.15 o
   8   8   6     4676.19     4737.70    272.08 o
  10   8   6      258.31      456.15    191.99 o
  12   8   6     1333.14     1553.86    514.62 o
  14   8   6     2698.58     2323.37    364.98 o
  16   8   6     1316.73     1140.28    379.08 o
  18   8   6      166.61      143.96    284.56 o
  20   8   6      729.63      637.97    310.09 o
  22   8   6      106.21       94.84    280.01 o
  24   8   6     1521.35     1799.48    652.26 o
 -23   9   6     4443.40     4101.43    748.26 o
 -21   9   6     1438.93     1531.36    364.62 o
 -19   9   6      806.88      899.35    342.89 o
 -17   9   6     3624.09     3892.29    815.57 o
 -15   9   6     3270.31     3674.71    437.39 o
 -13   9   6      158.21      137.70    237.54 o
 -11   9   6     4237.21     4393.62    440.83 o
  -9   9   6     2272.13     2170.83    339.58 o
  -7   9   6     1302.08     1599.07    307.60 o
  -5   9   6    14602.59    15586.26    843.67 o
  -3   9   6     3598.75     3613.60    301.63 o
  -1   9   6       38.99     -297.82    243.53 o
   1   9   6     2895.76     2983.31    248.29 o
   3   9   6     2986.79     3397.13    256.97 o
   5   9   6       45.32     -153.43    208.58 o
   7   9   6     6903.72     6290.42    389.67 o
   9   9   6     5689.48     5663.92    382.64 o
  11   9   6     1676.50     1713.91    339.43 o
  13   9   6     2786.44     2938.30    906.13 o
  15   9   6     2534.84     3099.01    429.71 o
  17   9   6       74.25      231.61    276.57 o
  19   9   6     1290.99     1375.60    362.46 o
 -16  10   6     6072.55     7435.28    598.99 o
 -14  10   6     1117.09     1566.02    332.85 o
 -12  10   6     4887.83     4637.20    961.06 o
 -10  10   6     9027.55     9180.60    961.56 o
  -8  10   6      372.71      397.28    273.63 o
  -6  10   6     4110.61     3583.31    417.82 o
  -4  10   6    10663.35    10647.87    493.80 o
  -2  10   6     1486.17     1912.35    335.73 o
   0  10   6     1573.54     1615.51    251.88 o
   2  10   6    10719.34    10109.35    481.11 o
   4  10   6     1103.18     1042.30    241.72 o
   6  10   6     4195.52     4066.73    353.25 o
   8  10   6     7352.94     7212.08    811.11 o
  10  10   6      338.69      572.92    280.88 o
  12  10   6      867.22      843.40    314.82 o
 -39   1   7      771.52      555.81    441.93 o
 -37   1   7     2194.84     2520.12    454.80 o
 -35   1   7     1524.03     1910.60    373.61 o
 -33   1   7       26.18     -153.82    239.94 o
 -31   1   7      314.66      325.76    256.78 o
 -29   1   7      765.78      725.08    174.65 o
 -27   1   7       53.50      175.95    116.84 o
 -25   1   7     2222.19     2339.35    181.51 o
 -23   1   7      123.57      164.69    103.17 o
 -21   1   7     3858.34     3163.71    263.89 o
 -19   1   7     4994.72     4259.47    184.44 o
 -17   1   7    13715.91    12523.58    291.48 o
 -15   1   7    18782.60    16329.68    348.52 o
 -13   1   7      353.76      839.37     86.02 o
 -11   1   7     3739.65     4891.56    132.26 o
  -9   1   7     7300.79     7171.40    164.95 o
  -7   1   7    18231.91    16176.15    295.05 o
  -5   1   7     1693.75     1215.63     61.62 o
  -3   1   7       15.15       48.21     43.62 o
  -1   1   7      225.63      618.81     60.50 o
   1   1   7     4657.28     5658.38    160.45 o
   3   1   7    13259.86    14529.77    302.85 o
   5   1   7    70455.15    78105.02   1715.28 o
   7   1   7     4470.35     5568.56    173.63 o
   9   1   7     5020.68     4128.07    252.86 o
  11   1   7    14083.06    13011.84    465.50 o
  13   1   7     1578.45     1218.55    108.87 o
  15   1   7    11020.97    11415.04    421.57 o
  17   1   7     2514.48     2878.79    201.30 o
  19   1   7     6185.33     6239.23    293.87 o
  21   1   7      819.39      954.89    135.23 o
  23   1   7     7591.69     6924.63    521.36 o
  25   1   7     1700.48     1755.72    180.04 o
  27   1   7      166.19      413.06    146.68 o
  29   1   7       84.34      -11.43    168.77 o
  31   1   7     2913.83     3068.05    376.11 o
  33   1   7      805.32     1097.39    264.51 o
  35   1   7      929.45      995.82    246.98 o
 -38   2   7     4476.37     5262.00    576.34 o
 -36   2   7     3292.38     3470.24    503.79 o
 -34   2   7     3591.52     3508.13    455.71 o
 -32   2   7      390.89      501.45    195.84 o
 -30   2   7    12274.18    12329.27    554.94 o
 -28   2   7     1639.12     2393.11    205.52 o
 -26   2   7     9700.04     9545.83    569.02 o
 -24   2   7     9722.24     8080.54    315.00 o
 -22   2   7      587.82      739.13    207.72 o
 -20   2   7     7398.07     7620.06    451.69 o
 -18   2   7    37119.93    39652.22    832.81 o
 -16   2   7    23797.61    24170.69    547.13 o
 -14   2   7     3397.53     2867.74    241.47 o
 -12   2   7    15345.94    12794.03    329.54 o
 -10   2   7     4298.02     6052.11    210.58 o
  -8   2   7    13572.04    16740.38    357.37 o
  -6   2   7    39245.02    45399.52    800.08 o
  -4   2   7    15094.63    16154.88    407.97 o
  -2   2   7     6760.51     6735.19    227.02 o
   0   2   7    32062.58    33921.47    793.24 o
   2   2   7    18488.10    20800.38    527.77 o
   4   2   7    30747.31    30126.39    616.83 o
   6   2   7    44881.70    43105.55    850.54 o
   8   2   7     1393.89      768.48     87.43 o
  10   2   7      196.94      259.19     78.86 o
  12   2   7    29924.17    31486.35    677.39 o
  14   2   7    29323.11    30506.31    666.79 o
  16   2   7      151.87      265.85     89.34 o
  18   2   7    26960.84    25152.75    698.87 o
  20   2   7     1708.13     2080.10    201.57 o
  22   2   7     1446.10     1361.33    185.26 o
  24   2   7    18273.53    18121.72    585.03 o
  26   2   7     4295.11     4005.45    293.36 o
  28   2   7       43.90      125.40    166.51 o
  30   2   7     3975.43     3861.24    370.97 o
  32   2   7     4697.81     5038.38    772.02 o
  34   2   7      139.02      531.51    358.30 o
 -37   3   7     7800.03     7312.40    637.30 o
 -35   3   7     7050.18     7224.89    443.72 o
 -33   3   7       54.00      121.10    181.10 o
 -31   3   7     7485.96     7206.06    377.17 o
 -29   3   7    19000.81    16548.80    514.94 o
 -27   3   7      587.18      532.33    153.95 o
 -25   3   7    24254.15    24258.92    733.39 o
 -23   3   7    14550.04    13908.75    711.90 o
 -21   3   7     4260.36     3622.86    257.04 o
 -19   3   7    12955.57    10828.83    406.81 o
 -17   3   7    22753.34    20831.37    664.71 o
 -15   3   7     2098.09     2234.19    196.36 o
 -13   3   7    61524.75    64647.96   1516.70 o
 -11   3   7    54527.44    55428.79   1315.84 o
  -9   3   7     9669.45     9651.12    340.34 o
  -7   3   7   108726.66   115009.47   2171.19 o
  -5   3   7    37335.83    39552.11    917.94 o
  -3   3   7     2560.83     2905.37    154.11 o
  -1   3   7    21683.88    21113.37    543.12 o
   1   3   7    92030.66    90513.68   1976.94 o
   3   3   7    10079.96     9955.32    330.75 o
   5   3   7   132878.20   139520.69   2995.46 o
   7   3   7    80587.13    83797.10   2286.09 o
   9   3   7      130.14        2.30    112.15 o
  11   3   7     6176.86     6485.29    226.51 o
  13   3   7    24982.66    23934.93    486.31 o
  15   3   7     6605.38     6202.81    207.03 o
  17   3   7    36836.73    38621.11    738.73 o
  19   3   7    41685.47    39272.08   1875.76 o
  21   3   7      915.90     1149.03    137.53 o
  23   3   7     9318.66     8956.27    387.43 o
  25   3   7     6973.48     6530.25    434.86 o
  27   3   7     1036.74     1534.31    272.45 o
  29   3   7     2548.04     3086.73    412.31 o
  31   3   7    15379.23    15161.30    745.22 o
  33   3   7     1564.31     1384.68    422.63 o
 -36   4   7     6218.24     5650.11    424.91 o
 -34   4   7      918.19     1112.56    250.02 o
 -32   4   7     5809.30     5647.05    333.47 o
 -30   4   7    28185.45    27502.72    851.57 o
 -28   4   7     9448.91     8677.29    436.80 o
 -26   4   7    17709.06    16577.92    597.85 o
 -24   4   7    31109.02    27997.19    834.26 o
 -22   4   7     4077.87     4034.08    298.98 o
 -20   4   7     6304.63     5885.56    335.59 o
 -18   4   7    16089.78    14898.15    524.21 o
 -16   4   7     9945.65     9307.13    389.04 o
 -14   4   7    47568.31    48746.87   1213.79 o
 -12   4   7   117632.03   118084.05   2655.25 o
 -10   4   7    25745.93    25768.21    967.83 o
  -8   4   7    10493.73     8367.99    329.76 o
  -6   4   7    75213.73    75640.08   1682.02 o
  -4   4   7     7907.42     7392.11    308.77 o
  -2   4   7    26690.56    27238.23    690.64 o
   0   4   7   119392.34   121525.53   2636.93 o
   2   4   7    72606.76    74721.44   1676.21 o
   4   4   7    11429.32    11614.75    373.26 o
   6   4   7   159358.73   165177.50   3547.03 o
   8   4   7    16922.24    14144.46   1857.30 o
  10   4   7     5037.69     4894.03    237.32 o
  12   4   7    18180.06    18304.32   1295.80 o
  14   4   7    20215.83    20635.88    585.79 o
  16   4   7     9624.57     9860.76    382.04 o
  18   4   7    77052.75    71720.15   2829.93 o
  20   4   7    41985.43    39718.06    874.66 o
  22   4   7     1034.76     1312.77    197.81 o
  24   4   7    19197.68    18814.71    606.07 o
  26   4   7     1567.59     1802.89    259.78 o
  28   4   7      882.96      611.01    256.50 o
  30   4   7    15597.43    16744.46    792.23 o
  32   4   7    11504.85     9353.30    853.18 o
 -35   5   7     6387.33     5872.73    441.53 o
 -33   5   7      804.15     1228.50    248.55 o
 -31   5   7    22968.35    22905.32    955.06 o
 -29   5   7    20962.07    21668.65    750.84 o
 -27   5   7     1092.05     1155.98    239.72 o
 -25   5   7    28316.58    27217.84    854.29 o
 -23   5   7    24657.05    23984.71    771.87 o
 -21   5   7       12.96     -169.06    152.29 o
 -19   5   7    25914.41    25405.03    780.71 o
 -17   5   7    45320.67    46402.98   1546.78 o
 -15   5   7     3973.23     2834.71    260.13 o
 -13   5   7    97057.98    91907.23   2589.27 o
 -11   5   7    69538.43    64860.79   1890.30 o
  -9   5   7      169.67      410.15    145.01 o
  -7   5   7    43063.98    44470.09   1069.79 o
  -5   5   7    51022.07    51829.34   1224.43 o
  -3   5   7      137.08      302.35    115.13 o
  -1   5   7    50062.54    48111.85   1149.31 o
   1   5   7   104363.06   105419.52   2330.29 o
   3   5   7      475.39      596.22    128.15 o
   5   5   7    69028.34    70663.03   1619.60 o
   7   5   7    68789.30    70871.69   2011.32 o
   9   5   7      442.54      530.59    127.20 o
  11   5   7     7483.77     7094.93    302.45 o
  13   5   7    67471.44    65892.25   1536.43 o
  15   5   7       46.69      106.82    189.81 o
  17   5   7    64019.96    64162.67   1903.02 o
  19   5   7    54927.45    54977.71   1786.03 o
  21   5   7     6924.62     7824.41    641.37 o
  23   5   7     9157.25     8666.01    617.61 o
  25   5   7    20121.23    19920.95   2180.95 o
  27   5   7      588.96      569.41    264.78 o
  29   5   7    14094.17    13440.05    728.73 o
  31   5   7    18395.35    20506.08    928.41 o
 -32   6   7     8880.86     8757.00    506.78 o
 -30   6   7    19507.87    20141.32    960.10 o
 -28   6   7     3613.27     2742.21    315.71 o
 -26   6   7    10146.87    10428.29    520.99 o
 -24   6   7    40285.38    40698.80   1161.81 o
 -22   6   7     2623.22     2533.94    298.26 o
 -20   6   7    15103.65    14811.14    583.26 o
 -18   6   7    55375.75    51772.32   1639.71 o
 -16   6   7    12793.27    11266.39    925.93 o
 -14   6   7    12617.57    13018.00    612.21 o
 -12   6   7    57510.26    57071.69   1736.28 o
 -10   6   7    26015.98    26091.91    935.41 o
  -8   6   7     9772.95     8202.39    463.31 o
  -6   6   7    91612.98    91210.94   2060.97 o
  -4   6   7    19284.40    19782.91   1003.25 o
  -2   6   7    16341.05    15058.77    550.21 o
   0   6   7    59147.24    56681.61   1353.08 o
   2   6   7    24759.51    21396.24   1280.90 o
   4   6   7     6931.40     6447.72    306.88 o
   6   6   7   104109.98    94997.33   4945.63 o
   8   6   7    25697.33    22626.28   1800.26 o
  10   6   7    17467.02    16458.91    525.28 o
  12   6   7    55920.21    55601.29   1337.20 o
  14   6   7    20213.61    19151.92    774.49 o
  16   6   7    11807.43    11822.14    581.42 o
  18   6   7    50386.22    50682.85   1706.36 o
  20   6   7    22514.26    21873.49    725.65 o
  22   6   7     4116.94     4296.43    689.87 o
  24   6   7    25888.88    23367.99    994.88 o
  26   6   7     9904.59     9232.30    624.68 o
  28   6   7     1307.00     1649.18    348.37 o
 -29   7   7     9815.38    10144.60    653.51 o
 -27   7   7       62.11       68.84    254.34 o
 -25   7   7    22308.40    22489.53    963.92 o
 -23   7   7    22029.83    21169.65    946.22 o
 -21   7   7     1216.95     1466.29    305.46 o
 -19   7   7    49662.90    50898.47   4333.20 o
 -17   7   7    51315.59    52867.79   1696.06 o
 -15   7   7        8.10      160.72    346.91 o
 -13   7   7    25695.72    25261.44    965.04 o
 -11   7   7    35678.11    36281.06   1316.39 o
  -9   7   7      382.17      343.92    153.49 o
  -7   7   7    50073.79    46434.64   1472.43 o
  -5   7   7    65239.58    60313.61   1381.46 o
  -3   7   7       98.10      278.42    170.37 o
  -1   7   7    52791.77    52390.32   1290.12 o
   1   7   7    41565.45    43356.10   1104.86 o
   3   7   7      117.76      338.64    154.15 o
   5   7   7    26658.00    24799.52    717.64 o
   7   7   7    36520.11    34654.13   1155.91 o
   9   7   7      164.05      163.89    138.30 o
  11   7   7    39525.88    43599.30   1401.98 o
  13   7   7    53359.86    54034.42   1395.48 o
  15   7   7      743.36      648.21    209.42 o
  17   7   7    13406.85    14077.58    570.65 o
  19   7   7    17812.55    16808.96    948.69 o
  21   7   7     1989.21     2605.93    390.21 o
  23   7   7    16046.60    16735.65   1112.99 o
  25   7   7    33917.10    35547.52   1355.42 o
 -26   8   7     4533.15     4819.31    522.10 o
 -24   8   7    17502.42    18645.46   2325.46 o
 -22   8   7     5687.36     6075.16    538.43 o
 -20   8   7     8442.89     8544.68   1138.73 o
 -18   8   7    56894.75    54443.77   1786.21 o
 -16   8   7     9278.15     8074.21    562.55 o
 -14   8   7    10531.86    10169.31    607.33 o
 -12   8   7    20419.00    19427.75    830.17 o
 -10   8   7     5076.18     4547.00    415.88 o
  -8   8   7     5612.08     5141.61    430.72 o
  -6   8   7    55564.64    56385.10   1418.10 o
  -4   8   7    22349.40    22751.46    713.71 o
  -2   8   7     8629.55     8311.22    341.15 o
   0   8   7    44949.29    44515.92   1006.45 o
   2   8   7    10709.56     9977.28    377.61 o
   4   8   7     3126.44     3596.04    252.46 o
   6   8   7    28756.06    28143.44    718.10 o
   8   8   7    20561.09    20701.13    694.15 o
  10   8   7     4150.44     4192.17    330.63 o
  12   8   7    56383.91    57913.57   1499.61 o
  14   8   7    17824.16    17274.35    644.10 o
  16   8   7     3315.36     3454.84    416.07 o
  18   8   7    15251.13    14767.03    782.99 o
  20   8   7     4672.34     4890.76    510.06 o
  22   8   7     2235.28     3400.07    469.02 o
 -21   9   7       70.54      203.80    309.51 o
 -19   9   7    17194.02    18571.79   1073.90 o
 -17   9   7    10569.35    10164.78    657.38 o
 -15   9   7      312.52      949.72    466.68 o
 -13   9   7    12086.94    12183.09    683.76 o
 -11   9   7    15528.38    16436.50    782.38 o
  -9   9   7     1305.51     1944.25    405.31 o
  -7   9   7    23393.62    22924.73    934.20 o
  -5   9   7    33013.80    33139.82    955.45 o
  -3   9   7        5.64     -135.30    169.05 o
  -1   9   7    21747.70    23636.54    751.33 o
   1   9   7    16809.06    16336.62    716.30 o
   3   9   7       70.06      153.87    153.66 o
   5   9   7    11207.41    11338.81    630.02 o
   7   9   7    25264.71    25232.46    926.56 o
   9   9   7     1758.04     1516.49    306.58 o
  11   9   7    18131.06    18348.46    683.82 o
  13   9   7    16339.16    17946.62    865.45 o
  15   9   7      104.86      -54.02    321.18 o
  17   9   7     6337.46     6025.08    549.91 o
 -16  10   7      417.24      378.26    301.77 o
 -14  10   7     6088.17     5832.23    563.67 o
 -12  10   7    10214.39    11136.32    677.05 o
 -10  10   7     6936.33     7210.39    560.87 o
  -8  10   7      364.40      326.97    256.51 o
  -6  10   7    16191.29    16906.81    791.89 o
  -4  10   7     4234.17     3913.02    478.59 o
  -2  10   7     6308.92     6179.33    511.32 o
   0  10   7    14185.87    14867.20    585.94 o
   2  10   7     2638.16     3054.86    384.33 o
   4  10   7      676.02      699.43    278.09 o
   6  10   7     8819.97     9300.62    557.85 o
   8  10   7    11716.50    12269.36   1149.12 o
  10  10   7     1064.11     1242.69    329.57 o
  12  10   7    16830.44    15647.40   1536.12 o
 -38   0   8    29635.46    30873.82   1853.83 o
 -36   0   8     9208.42    10248.05   1021.44 o
 -34   0   8    13893.66    14993.99   1137.24 o
 -32   0   8    41520.13    39101.76   2056.74 o
 -30   0   8     6313.44     6962.02    759.15 o
 -28   0   8     7708.47     8167.56    784.89 o
 -26   0   8    25471.86    25605.37    884.66 o
 -24   0   8    12275.99    11435.08    383.17 o
 -22   0   8    43316.43    44658.52   1081.56 o
 -20   0   8   196667.06   207452.31   4471.01 o
 -18   0   8    46995.69    51491.42   1924.47 o
 -16   0   8    14097.20    11488.38    352.05 o
 -14   0   8   155355.45   147918.55   3201.92 o
 -12   0   8    34875.68    29859.34    724.17 o
 -10   0   8    12326.35    12706.34    357.99 o
  -8   0   8   449216.81   509408.25  10723.33 o
  -6   0   8    73902.55    82599.08   3128.66 o
  -4   0   8     5681.89     4460.03    404.26 o
  -2   0   8   315776.03   315906.22   5626.15 o
   0   0   8   289783.16   295027.75   7563.74 o
   2   0   8    21620.86    25651.89    779.86 o
   4   0   8   101597.73   105584.33   2807.17 o
   6   0   8    60239.73    59246.69   1643.63 o
   8   0   8     3009.39     3648.44    810.62 o
  10   0   8   239416.34   258236.08   5508.26 o
  12   0   8   156230.98   161396.55   4307.64 o
  14   0   8    12095.10    10997.18    438.39 o
  16   0   8    70108.88    67940.29   1931.97 o
  18   0   8     3117.05     3360.61    671.06 o
  20   0   8      798.12     1333.86    202.30 o
  22   0   8    55826.93    54869.20   1650.28 o
  24   0   8    61104.02    62177.54   1859.88 o
  26   0   8     1059.95     1716.26    383.04 o
  28   0   8    62300.34    67145.84   2848.55 o
  30   0   8    25017.13    26929.59   1408.44 o
  32   0   8      175.28      302.87    339.49 o
  34   0   8    10377.04     9984.78    829.43 o
 -39   1   8    10436.01    12559.77    821.33 o
 -37   1   8    23295.08    23218.83   1064.15 o
 -35   1   8      102.59       49.84    265.87 o
 -33   1   8    31223.60    32388.28   1275.78 o
 -31   1   8    29037.56    29271.11   1224.84 o
 -29   1   8      135.59      244.85    148.88 o
 -27   1   8    16794.44    17635.01    495.93 o
 -25   1   8    30906.27    32496.71   1179.60 o
 -23   1   8      712.28      881.73    135.68 o
 -21   1   8   137005.05   137743.80   2228.68 o
 -19   1   8   151990.89   149118.58   3055.31 o
 -17   1   8      101.61      122.89     51.03 o
 -15   1   8    87773.57    96280.46   1655.03 o
 -13   1   8    23830.59    24042.42    473.64 o
 -11   1   8    15039.50    19414.65    356.93 o
  -9   1   8   100863.09    99811.76   1541.68 o
  -7   1   8   447295.63   464619.03   7541.02 o
  -5   1   8     7530.44     5819.74    166.08 o
  -3   1   8   151924.48   165245.11   2500.10 o
  -1   1   8   160008.52   176755.05   2913.30 o
   1   1   8     5705.18     5930.00    172.05 o
   3   1   8    26431.53    26863.81    505.23 o
   5   1   8   125762.08   125442.01   2342.64 o
   7   1   8    52151.56    55401.95   1087.07 o
   9   1   8   101537.99   102872.45   1954.51 o
  11   1   8   193400.05   201639.28   3745.80 o
  13   1   8    21495.01    22000.36    596.44 o
  15   1   8    41322.06    42245.45   1061.66 o
  17   1   8    52477.29    51728.37   1251.90 o
  19   1   8    15551.30    14440.41    478.20 o
  21   1   8    27950.66    27431.58    662.04 o
  23   1   8    95220.30    94316.27   1898.14 o
  25   1   8     4396.07     4566.48    300.42 o
  27   1   8    22510.57    23003.79    932.09 o
  29   1   8    43910.57    48178.07   1549.48 o
  31   1   8     2727.59     3106.58    507.26 o
  33   1   8     5419.68     5593.09    457.01 o
 -38   2   8    16873.10    16987.47    936.84 o
 -36   2   8     6443.69     6262.80    589.60 o
 -34   2   8    10217.84    10763.58    707.24 o
 -32   2   8    36522.81    37528.91   1288.44 o
 -30   2   8     4278.32     4437.56    322.54 o
 -28   2   8     7452.09     6779.04    323.54 o
 -26   2   8    38133.27    35572.27   1230.32 o
 -24   2   8    33230.62    32241.68    773.48 o
 -22   2   8    11012.56    10608.86    356.16 o
 -20   2   8   110707.85   107797.09   2638.87 o
 -18   2   8    36808.41    37438.97    800.50 o
 -16   2   8    24244.33    23769.64    546.53 o
 -14   2   8    84256.45    83926.23   1629.76 o
 -12   2   8    35207.59    37084.94    778.50 o
 -10   2   8    11857.45    12315.60    270.04 o
  -8   2   8   180421.88   197797.73   2914.53 o
  -6   2   8    48643.05    50076.89    882.77 o
  -4   2   8    18768.42    17838.40    401.80 o
  -2   2   8   184384.77   191676.50   3510.94 o
   0   2   8    43875.55    43150.51    993.04 o
   2   2   8    27086.11    28602.04    698.43 o
   4   2   8   137952.22   144257.83   2614.64 o
   6   2   8    53838.58    52317.59   1020.87 o
   8   2   8      258.76      131.79     80.43 o
  10   2   8   117953.29   115321.70   1920.49 o
  12   2   8    56382.77    55922.88   1122.62 o
  14   2   8    17293.62    17145.66    429.91 o
  16   2   8    75762.05    76902.94   1521.56 o
  18   2   8    29853.97    29398.91    793.71 o
  20   2   8     2128.19     2546.51    365.76 o
  22   2   8    45072.95    46342.26   1454.51 o
  24   2   8    35191.83    36437.15   1426.26 o
  26   2   8      532.16      368.14    169.83 o
  28   2   8    28051.07    29826.46   1134.30 o
  30   2   8    11685.02    11184.49   1171.88 o
  32   2   8      162.05      125.22    204.76 o
  34   2   8    14693.21    12813.53    944.24 o
 -37   3   8     4831.64     4941.25    836.35 o
 -35   3   8        5.07        1.95    259.99 o
 -33   3   8    11642.59    10430.21    501.85 o
 -31   3   8    19473.18    17296.60    540.74 o
 -29   3   8     1325.74     1241.70    188.78 o
 -27   3   8    25500.18    23813.38    647.55 o
 -25   3   8    42733.77    39979.33   1068.97 o
 -23   3   8     2647.94     2120.76    221.14 o
 -21   3   8     8937.36     9285.75    390.12 o
 -19   3   8    37612.89    37169.15    973.19 o
 -17   3   8       26.11      133.35    127.44 o
 -15   3   8    35608.56    31297.31    831.71 o
 -13   3   8    84768.17    81002.75   1893.66 o
 -11   3   8     9002.69     8168.36    322.33 o
  -9   3   8    32305.58    34451.19    719.44 o
  -7   3   8    67500.47    73948.63   1434.89 o
  -5   3   8     2267.45     2689.76    149.01 o
  -3   3   8    31929.05    32091.20    774.07 o
  -1   3   8   137492.25   145947.38   3120.87 o
   1   3   8     1195.69     2139.06    376.57 o
   3   3   8    77097.29    73101.84   1633.15 o
   5   3   8   157507.06   160937.38   3447.10 o
   7   3   8     6926.45     5995.87    253.36 o
   9   3   8     8889.08    10396.67    442.35 o
  11   3   8    77339.95    79911.97   1526.45 o
  13   3   8      481.10      670.41     88.44 o
  15   3   8    66203.70    64538.96   1146.65 o
  17   3   8    75583.50    74354.39   2967.32 o
  19   3   8    14194.36    13314.71    424.15 o
  21   3   8     6452.16     6454.60    334.43 o
  23   3   8    30179.40    30422.73    736.59 o
  25   3   8     4885.88     4583.82    385.26 o
  27   3   8     7094.35     7295.13    475.06 o
  29   3   8    16014.03    17649.75    766.13 o
  31   3   8     2929.58     3274.15    561.20 o
  33   3   8     5175.63     5122.05    673.04 o
 -36   4   8     1621.86     2647.65    387.73 o
 -34   4   8     1935.08     1850.14    273.01 o
 -32   4   8    15187.75    14642.85    512.13 o
 -30   4   8     4160.43     4005.53    292.15 o
 -28   4   8     4109.53     4333.18    331.79 o
 -26   4   8    30002.69    28767.46    861.12 o
 -24   4   8    12340.89    13128.08    517.88 o
 -22   4   8     3928.62     3355.23    279.56 o
 -20   4   8    23947.73    22040.56    689.09 o
 -18   4   8     3934.86     3388.17    269.86 o
 -16   4   8     8627.88     8788.73    618.08 o
 -14   4   8    41990.21    45054.10   1458.50 o
 -12   4   8    27192.41    27414.09    761.65 o
 -10   4   8     5117.03     5006.15    272.06 o
  -8   4   8    50814.45    51050.66   1178.93 o
  -6   4   8    13256.95    12722.27    383.78 o
  -4   4   8    15994.06    15353.51    446.40 o
  -2   4   8    48276.23    47987.30   1125.27 o
   0   4   8    11032.34     9204.49    326.65 o
   2   4   8      872.21     1621.10    155.40 o
   4   4   8    46938.56    48514.27   1146.09 o
   6   4   8    37551.77    40042.68    977.22 o
   8   4   8     3664.02     3196.61    267.02 o
  10   4   8    25131.21    23611.35    646.10 o
  12   4   8    15977.92    14577.67    545.29 o
  14   4   8     3038.70     3425.56    220.41 o
  16   4   8    26069.39    26274.92    613.57 o
  18   4   8    39359.46    37531.98    962.98 o
  20   4   8      225.61       90.87    152.30 o
  22   4   8    25278.99    24195.26   1111.77 o
  24   4   8     9862.33     9968.52    438.09 o
  26   4   8      244.68      -32.21    166.37 o
  28   4   8     8242.55     7609.63    547.50 o
  30   4   8     8740.13     9828.37    625.33 o
  32   4   8      125.49     -201.91    310.79 o
 -35   5   8      261.22      329.38    215.64 o
 -33   5   8     2888.92     2870.04    325.50 o
 -31   5   8     6835.92     7330.38    646.02 o
 -29   5   8      192.33      233.90    200.47 o
 -27   5   8     4783.34     4848.35    366.98 o
 -25   5   8     2688.49     2107.03    269.20 o
 -23   5   8        3.96      -95.76    222.85 o
 -21   5   8     5118.84     5532.50    358.52 o
 -19   5   8    10265.43    10648.15    470.42 o
 -17   5   8     3802.15     3813.58    382.60 o
 -15   5   8     6690.58     5617.29    337.85 o
 -13   5   8    28020.04    26393.14    929.34 o
 -11   5   8      705.80      587.20    208.53 o
  -9   5   8    12147.21    10884.61    610.09 o
  -7   5   8     8169.69     8310.10    311.01 o
  -5   5   8     2514.52     2444.75    182.78 o
  -3   5   8     3894.17     4891.98    267.22 o
  -1   5   8    37620.65    38190.73    950.56 o
   1   5   8     6589.97     6746.72    443.84 o
   3   5   8    11216.17    10174.82    369.95 o
   5   5   8    17816.08    17134.40    522.67 o
   7   5   8      341.61      718.21    143.60 o
   9   5   8     9508.15     9690.17    712.55 o
  11   5   8    22308.54    20894.84    767.09 o
  13   5   8     8984.99     8736.76    353.81 o
  15   5   8     4359.90     4088.88    348.17 o
  17   5   8    11101.39    10069.54    527.20 o
  19   5   8     1714.25     1478.14    313.26 o
  21   5   8     7684.86     7263.06    475.12 o
  23   5   8     9584.44    10538.89   1103.59 o
  25   5   8      665.31      180.14    351.37 o
  27   5   8     1229.26     1724.74    542.89 o
  29   5   8     4534.71     4185.96    468.69 o
 -32   6   8     2438.65     2657.98    596.63 o
 -30   6   8     1836.45     1946.44    408.36 o
 -28   6   8      437.78      220.51    207.77 o
 -26   6   8     2097.57     1667.55    314.66 o
 -24   6   8       55.88     -112.10    187.63 o
 -22   6   8      626.62      492.06    212.93 o
 -20   6   8     1489.26     1735.29    288.40 o
 -18   6   8     2018.10     1925.56    307.33 o
 -16   6   8     3079.33     2721.80    330.02 o
 -14   6   8     7511.40     6521.40    446.20 o
 -12   6   8     3327.27     3384.32    450.84 o
 -10   6   8     4787.63     4425.05    573.57 o
  -8   6   8     2147.57     2607.60    296.38 o
  -6   6   8      829.99     1220.21    166.65 o
  -4   6   8      737.97      935.78    159.52 o
  -2   6   8     1724.09     1555.03    189.73 o
   0   6   8    11686.46    10373.69    846.36 o
   2   6   8     1614.97     1782.31    197.16 o
   4   6   8     9896.04    10827.59    409.20 o
   6   6   8      206.68      242.94    140.94 o
   8   6   8     6332.08     5611.21    538.43 o
  10   6   8     1117.23     1044.07    277.65 o
  12   6   8     5856.67     5463.89    292.41 o
  14   6   8     2805.67     3136.85    329.62 o
  16   6   8     1178.80     1308.96    265.75 o
  18   6   8     1749.25     2015.62    315.57 o
  20   6   8     2328.08     3142.87    622.56 o
  22   6   8     2407.86     2178.19    356.35 o
  24   6   8      237.71      203.83    261.35 o
  26   6   8       10.02      219.44    264.01 o
  28   6   8       40.37      371.64    269.06 o
 -29   7   8      227.10        9.97    242.84 o
 -27   7   8      112.60       21.80    379.08 o
 -25   7   8      174.93       86.72    250.18 o
 -23   7   8      100.18      130.73    249.78 o
 -21   7   8        7.65     -329.25    219.50 o
 -19   7   8      114.99      -14.34    222.79 o
 -17   7   8      633.60      514.00    263.66 o
 -15   7   8      145.84      -58.25    206.17 o
 -13   7   8      459.11      488.76    284.06 o
 -11   7   8       31.54      161.97    147.59 o
  -9   7   8       10.22       74.15    212.73 o
  -7   7   8      227.23      304.63    215.45 o
  -5   7   8       58.05       42.26    201.42 o
  -3   7   8       25.54      132.63    144.32 o
  -1   7   8     2187.47     2167.11    225.67 o
   1   7   8      490.54      542.17    167.59 o
   3   7   8      579.95      529.80    169.69 o
   5   7   8      345.29      435.30    294.46 o
   7   7   8      545.66      545.75    162.93 o
   9   7   8     1094.72      845.47    176.53 o
  11   7   8       20.12      493.91    238.29 o
  13   7   8      165.30      267.82    233.59 o
  15   7   8     3551.63     2716.20    347.06 o
  17   7   8      197.85      643.27    215.88 o
  19   7   8      345.87      158.98    257.08 o
  21   7   8      542.14      585.45    283.78 o
  23   7   8      617.47      753.73    302.31 o
  25   7   8      108.99      204.69    302.17 o
 -26   8   8      577.22      349.04    290.27 o
 -24   8   8       44.24       49.39    262.02 o
 -22   8   8     1417.58     1956.06    368.43 o
 -20   8   8     3511.62     4429.68    718.08 o
 -18   8   8      681.11      754.27    285.85 o
 -16   8   8      430.42      585.67    280.71 o
 -14   8   8      204.30      479.65    266.05 o
 -12   8   8      244.81       98.51    233.39 o
 -10   8   8       28.71       84.19    213.46 o
  -8   8   8     4252.82     3967.27    405.86 o
  -6   8   8      924.23      783.30    196.12 o
  -4   8   8     1981.60     2136.58    250.59 o
  -2   8   8     1796.09     2310.03    250.98 o
   0   8   8      193.95      264.33    144.95 o
   2   8   8       63.71      100.84    137.73 o
   4   8   8      149.97        1.04    139.55 o
   6   8   8     1447.25     1616.73    194.70 o
   8   8   8     3349.52     3508.04    314.33 o
  10   8   8     1907.70     1568.85    255.28 o
  12   8   8     1259.35     1089.48    376.59 o
  14   8   8        8.89       88.97    189.58 o
  16   8   8      654.57      440.47    261.55 o
  18   8   8     1062.98     1003.91    322.86 o
  20   8   8       89.11      226.06    292.56 o
  22   8   8     1726.13     1885.45    635.93 o
 -21   9   8     4816.05     5220.70    987.79 o
 -19   9   8     4764.12     5511.30    536.82 o
 -17   9   8     1858.09     1845.35    638.40 o
 -15   9   8      732.48      487.97    280.28 o
 -13   9   8     1730.23     1380.61    318.48 o
 -11   9   8      252.25        0.73    325.14 o
  -9   9   8     6227.62     6348.21    627.02 o
  -7   9   8     5305.14     5861.85    845.76 o
  -5   9   8      230.57       57.74    176.29 o
  -3   9   8     2251.70     2498.66    284.03 o
  -1   9   8     3722.08     3484.89    335.68 o
   1   9   8      134.02       60.77    181.63 o
   3   9   8     1123.04      994.77    187.82 o
   5   9   8     2734.43     2409.12    234.29 o
   7   9   8      280.43      172.23    211.32 o
   9   9   8     7315.85     7056.29    436.70 o
  11   9   8     7852.76     8065.22    461.35 o
  13   9   8     1700.44     1854.26    352.34 o
  15   9   8     2222.57     2225.20    385.20 o
  17   9   8      342.94      668.25    304.59 o
 -14  10   8     5766.58     5243.00   1010.55 o
 -12  10   8      931.97     1755.28    361.27 o
 -10  10   8     2256.28     2733.85    402.98 o
  -8  10   8     7294.94     7494.68    736.39 o
  -6  10   8     2016.96     2055.26    355.54 o
  -4  10   8      133.44      417.55    196.05 o
  -2  10   8     6088.33     5810.04    408.98 o
   0  10   8     5622.87     5591.35    387.59 o
   2  10   8     1703.69     1899.08    287.11 o
   4  10   8    13313.96    14439.46   1678.65 o
   6  10   8      891.14     1208.80    335.64 o
   8  10   8     3639.47     3353.37    348.88 o
  10  10   8     2510.84     2818.25    413.28 o
 -39   1   9     1182.14     1553.44    397.25 o
 -37   1   9        5.35      226.58    313.20 o
 -35   1   9     1682.85     1282.21    343.77 o
 -33   1   9     5040.00     5146.01    519.83 o
 -31   1   9      808.44      672.88    540.91 o
 -29   1   9     3350.60     3632.27    419.08 o
 -27   1   9      232.78      374.20    122.06 o
 -25   1   9        2.06       16.30    106.58 o
 -23   1   9     9833.00     8570.36    477.30 o
 -21   1   9     4660.57     4034.22    152.34 o
 -19   1   9    10320.15     9123.53    226.29 o
 -17   1   9     3734.02     4757.15    323.22 o
 -15   1   9      683.86     1119.44     87.31 o
 -13   1   9     7246.07     5969.46    177.77 o
 -11   1   9     4974.23     3773.58    124.34 o
  -9   1   9      218.23      581.62     62.19 o
  -7   1   9     4585.99     3969.03    179.72 o
  -5   1   9     1231.61     1231.96     69.85 o
  -3   1   9    11657.52    12993.41    254.94 o
  -1   1   9     3864.88     4930.61    183.18 o
   1   1   9      189.55      441.56     69.52 o
   3   1   9      425.35      451.17     74.68 o
   5   1   9      711.38      843.65     97.36 o
   7   1   9    17436.61    15645.12    452.46 o
   9   1   9    22909.01    20636.88    470.43 o
  11   1   9    11197.77    10961.54    302.80 o
  13   1   9      827.65      979.86    106.33 o
  15   1   9     5760.88     5554.98    387.59 o
  17   1   9     1320.19     1620.13    164.28 o
  19   1   9     1713.36     1821.42    154.63 o
  21   1   9     3752.66     3579.06    254.04 o
  23   1   9       27.24       98.18    140.79 o
  25   1   9      876.22      776.29    226.23 o
  27   1   9     2205.50     2424.14    316.33 o
  29   1   9     2837.07     3279.04    364.29 o
  31   1   9      162.77      347.97    223.57 o
  33   1   9     1235.44     1238.75    279.70 o
 -38   2   9       57.67     -212.33    299.25 o
 -36   2   9      692.33     1167.05    351.03 o
 -34   2   9     2917.17     3715.70    456.69 o
 -32   2   9     8137.40     7851.59    595.73 o
 -30   2   9      332.45       15.81    161.57 o
 -28   2   9     8003.54     7736.34    332.29 o
 -26   2   9     5540.70     4841.65    262.12 o
 -24   2   9     6655.53     7193.62    304.92 o
 -22   2   9    19725.91    20163.54    539.96 o
 -20   2   9     1813.09     2262.01    195.42 o
 -18   2   9    12640.60    14366.52    352.35 o
 -16   2   9    16174.89    14793.42    408.30 o
 -14   2   9    48566.39    45946.16    951.25 o
 -12   2   9      171.77       89.28     46.67 o
 -10   2   9    90878.73   102478.77   1735.08 o
  -8   2   9     1513.14     2261.55    119.00 o
  -6   2   9     9449.09     7742.04    203.77 o
  -4   2   9    22142.64    21088.02    470.44 o
  -2   2   9    78098.03    77141.72   1476.61 o
   0   2   9     3703.01     4110.94    184.43 o
   2   2   9    24630.41    21820.98    989.95 o
   4   2   9      401.93      438.98     81.33 o
   6   2   9    56298.29    59297.47   1150.26 o
   8   2   9    40322.66    43839.49    890.03 o
  10   2   9     9496.16     9180.11    311.43 o
  12   2   9    18537.50    20173.89    880.33 o
  14   2   9     7578.47     6999.33    472.15 o
  16   2   9    17114.83    16607.10    433.02 o
  18   2   9     1352.84     1327.26    285.55 o
  20   2   9    11559.87    11032.98    801.22 o
  22   2   9     6276.93     7833.47    695.81 o
  24   2   9     1255.42     1159.96    259.05 o
  26   2   9     4470.63     4757.05    407.11 o
  28   2   9    10189.69    10698.93    586.26 o
  30   2   9     2347.41     2530.28    339.09 o
  32   2   9     1757.67     1655.94    296.39 o
 -37   3   9       37.47      192.84    295.23 o
 -35   3   9     1953.17     1929.00    437.48 o
 -33   3   9     8596.86     8614.23    505.84 o
 -31   3   9      590.39      404.87    165.95 o
 -29   3   9    20832.45    19982.29    589.61 o
 -27   3   9    20791.15    20130.59    579.43 o
 -25   3   9      386.66      585.70    155.84 o
 -23   3   9    24615.77    22213.30    682.57 o
 -21   3   9    11816.55     9002.93    635.02 o
 -19   3   9     2570.38     2369.70    302.76 o
 -17   3   9    14632.49    15149.04    947.71 o
 -15   3   9    83269.99    85737.86   1981.26 o
 -13   3   9     1777.79     2241.88    235.38 o
 -11   3   9    30136.40    26960.52    727.48 o
  -9   3   9    33338.29    30813.84    799.63 o
  -7   3   9      522.07      393.95     74.54 o
  -5   3   9     7393.25     7473.98    395.60 o
  -3   3   9    54538.08    55557.57   1267.99 o
  -1   3   9    21891.29    21613.75    570.07 o
   1   3   9     7761.42     7236.26    418.74 o
   3   3   9    32988.91    31298.50    779.35 o
   5   3   9    11809.02    11989.40    384.84 o
   7   3   9    65521.21    66065.20   1512.81 o
   9   3   9    45731.60    44820.28    917.19 o
  11   3   9     4732.48     3920.35    238.29 o
  13   3   9     3068.02     3201.49    183.80 o
  15   3   9    39916.51    41116.00    782.61 o
  17   3   9     1736.87     1866.94    179.79 o
  19   3   9    13335.86    13497.22    491.11 o
  21   3   9    36412.02    37355.44   1132.48 o
  23   3   9     1688.63     1685.11    223.35 o
  25   3   9     4623.85     4032.95    305.93 o
  27   3   9    12726.12    13038.40    814.93 o
  29   3   9     5827.97     6555.18    388.07 o
  31   3   9     1468.96     1560.38    270.50 o
 -36   4   9      271.65      334.59    195.68 o
 -34   4   9     8221.35     6971.61    444.46 o
 -32   4   9     3818.49     3481.02    281.45 o
 -30   4   9    10213.21     8930.28    402.91 o
 -28   4   9    38148.40    37376.50   1494.67 o
 -26   4   9    13002.55    12323.48    603.26 o
 -24   4   9     1228.98     1432.62    226.39 o
 -22   4   9    29291.54    28963.35   1139.21 o
 -20   4   9     4626.74     3996.91    290.92 o
 -18   4   9     1610.36     1689.70    218.59 o
 -16   4   9    72679.27    69893.24   2017.92 o
 -14   4   9    43402.57    40563.18   2886.16 o
 -12   4   9     4958.74     4831.83    284.41 o
 -10   4   9    46349.79    44794.84   1053.11 o
  -8   4   9    31014.47    28874.54    723.11 o
  -6   4   9      117.84      213.63     92.16 o
  -4   4   9    46276.59    49296.66   1153.11 o
  -2   4   9    57918.31    57423.81   1326.10 o
   0   4   9     2233.96     2832.12    188.67 o
   2   4   9    82312.74    80378.17   1807.06 o
   4   4   9    37552.41    35620.91    888.36 o
   6   4   9       61.22      134.98    100.06 o
   8   4   9    46645.77    46313.50   1120.21 o
  10   4   9    10868.72    10182.70   1031.34 o
  12   4   9     3783.92     3341.68    313.13 o
  14   4   9    58924.85    55074.59   1325.71 o
  16   4   9    31899.89    30298.99    695.79 o
  18   4   9     1507.57     2063.44    234.45 o
  20   4   9    46030.45    45378.98   1147.56 o
  22   4   9    21991.62    22857.73    700.45 o
  24   4   9       62.10      244.94    185.25 o
  26   4   9    10086.33    10889.15    478.73 o
  28   4   9    10871.07    11141.03    496.07 o
  30   4   9       47.72       -5.89    244.60 o
 -33   5   9     9997.43     9468.63    441.43 o
 -31   5   9       23.57     -156.96    193.69 o
 -29   5   9    16745.90    16855.82    643.94 o
 -27   5   9    37795.75    37552.97   1082.40 o
 -25   5   9     4740.06     4850.43    359.54 o
 -23   5   9    15405.30    14909.75    580.69 o
 -21   5   9    24995.82    24561.51    774.43 o
 -19   5   9      352.20      641.42    192.87 o
 -17   5   9    13884.79    12919.99    505.39 o
 -15   5   9   114942.89   108208.68   2505.50 o
 -13   5   9    10979.86     8700.48    477.96 o
 -11   5   9    48790.06    49802.46   1521.01 o
  -9   5   9    66034.27    69287.72   2006.84 o
  -7   5   9      268.28      247.12    110.58 o
  -5   5   9    21814.38    20902.30   1707.13 o
  -3   5   9    78198.38    79533.34   1802.09 o
  -1   5   9    19693.05    19007.03    557.37 o
   1   5   9    53230.83    53216.43   1603.97 o
   3   5   9   107609.55   107171.13   2383.29 o
   5   5   9     7548.10     7548.35    391.32 o
   7   5   9    28388.52    28076.36    756.60 o
   9   5   9    24193.05    23991.91    858.21 o
  11   5   9     9376.21     9606.46    536.62 o
  13   5   9     8692.56     8160.76    689.17 o
  15   5   9    61331.91    60183.37   1812.58 o
  17   5   9     9168.14     9842.03    543.15 o
  19   5   9     9119.38     9821.26    750.24 o
  21   5   9    32381.71    33585.78   1854.82 o
  23   5   9     8092.01     7749.30    519.51 o
  25   5   9     2265.00     2564.97    356.52 o
  27   5   9    17077.21    17586.71    845.34 o
  29   5   9     6750.09     6342.09    554.84 o
 -32   6   9     7700.61     7073.63    466.05 o
 -30   6   9     3665.70     4013.63    409.22 o
 -28   6   9    24631.31    25330.87    856.13 o
 -26   6   9    10408.52    10440.77    524.42 o
 -24   6   9     2460.05     2363.63    296.21 o
 -22   6   9    34890.90    32368.24    981.88 o
 -20   6   9    14515.15    12690.03    633.75 o
 -18   6   9     3687.42     3831.27    381.77 o
 -16   6   9    49081.23    50267.45   1594.87 o
 -14   6   9    17266.18    16732.66    724.77 o
 -12   6   9     2578.92     3128.23    334.10 o
 -10   6   9    35810.59    36366.86   1212.00 o
  -8   6   9    41044.26    38473.97   1543.54 o
  -6   6   9     3692.49     3570.96    234.46 o
  -4   6   9    90075.20    88351.34   2011.31 o
  -2   6   9    42003.16    41595.11   1051.13 o
   0   6   9      747.28      880.59    167.84 o
   2   6   9    29344.81    31052.69    836.39 o
   4   6   9    69808.94    68526.09   1613.27 o
   6   6   9       42.49      243.27    137.18 o
   8   6   9    84786.12    79269.81   4600.88 o
  10   6   9    53460.39    50890.79   1256.07 o
  12   6   9       97.46      304.92    142.40 o
  14   6   9    37089.79    38756.31   1840.47 o
  16   6   9    30197.95    32365.73   1130.64 o
  18   6   9      809.57      709.09    240.19 o
  20   6   9    28559.79    26215.99   1022.92 o
  22   6   9    23740.75    24311.53    963.54 o
  24   6   9       41.82     -184.97    228.82 o
  26   6   9    21005.71    20973.91    974.66 o
 -29   7   9     5270.44     5752.12    517.40 o
 -27   7   9    13101.31    13973.30    743.09 o
 -25   7   9     1671.35     1238.96    315.89 o
 -23   7   9    23972.17    23193.26   1249.09 o
 -21   7   9    35752.97    36816.10   1928.07 o
 -19   7   9     2288.83     2190.16    583.47 o
 -17   7   9    15048.59    14440.72    695.43 o
 -15   7   9    28684.36    27527.85   1787.03 o
 -13   7   9      855.07     1264.37    269.77 o
 -11   7   9    26016.93    24489.72   1881.05 o
  -9   7   9    57709.25    59155.63   1822.09 o
  -7   7   9     6216.64     5786.10    426.91 o
  -5   7   9    31091.34    31051.46   1087.58 o
  -3   7   9    80984.69    84936.48   1971.24 o
  -1   7   9     6480.25     6883.27    348.36 o
   1   7   9    21983.34    20638.72    944.57 o
   3   7   9    34232.27    33618.69    916.98 o
   5   7   9     3005.95     3022.74    254.99 o
   7   7   9    20138.50    20464.54    639.20 o
   9   7   9    62910.96    65244.84   1958.79 o
  11   7   9    26043.56    26617.66    986.15 o
  13   7   9    15260.84    15806.82    722.93 o
  15   7   9    31648.07    32740.00   1163.25 o
  17   7   9     4223.21     4494.54    426.16 o
  19   7   9     4773.97     4339.52    516.36 o
  21   7   9    18104.70    16560.55   1482.67 o
  23   7   9    10428.95     9371.35    917.02 o
 -26   8   9     4293.18     4365.28    489.67 o
 -24   8   9      633.70      348.24    288.64 o
 -22   8   9    24732.20    25168.44   1235.23 o
 -20   8   9    17660.45    17525.92    837.90 o
 -18   8   9     1464.55     1750.83    552.79 o
 -16   8   9    25254.41    23591.11    982.29 o
 -14   8   9     7417.03     7455.93    536.89 o
 -12   8   9     1614.61     1032.88    297.92 o
 -10   8   9    30571.19    30479.13   1128.08 o
  -8   8   9    33961.20    34630.12   1292.14 o
  -6   8   9     1630.51     1295.59    214.69 o
  -4   8   9    46953.37    45890.16   1463.80 o
  -2   8   9    25304.99    25321.57    955.32 o
   0   8   9      472.35      558.78    189.59 o
   2   8   9    22339.23    22169.83    698.30 o
   4   8   9    23384.80    23888.58    735.27 o
   6   8   9     1791.42     1709.27    237.76 o
   8   8   9    42432.91    43279.20   1432.93 o
  10   8   9    28402.94    27985.96    881.69 o
  12   8   9        3.09       37.71    188.14 o
  14   8   9    16426.71    17210.01    662.76 o
  16   8   9    15840.93    15471.75    815.43 o
  18   8   9       10.56     -345.63    230.42 o
  20   8   9    13918.08    14492.26   1171.39 o
 -21   9   9    15353.26    15673.98    822.37 o
 -19   9   9      398.54     -116.63    416.69 o
 -17   9   9    11851.15    12561.09    725.23 o
 -15   9   9    10918.29    12449.69    710.02 o
 -13   9   9      296.32      108.07    250.41 o
 -11   9   9     3715.71     3970.36    433.03 o
  -9   9   9    23222.96    22843.44    951.81 o
  -7   9   9     7871.43     8260.62    560.59 o
  -5   9   9    13496.15    13440.66    545.48 o
  -3   9   9    21955.40    23752.78   1841.67 o
  -1   9   9      564.50      707.46    202.55 o
   1   9   9     6090.31     5402.64    367.14 o
   3   9   9    13339.23    13064.74    556.50 o
   5   9   9    12124.98    11417.92    459.88 o
   7   9   9     3147.68     3059.45    325.46 o
   9   9   9    33797.30    33915.45   1025.43 o
  11   9   9     4208.56     5231.07    399.96 o
  13   9   9     8270.16     8600.21    625.17 o
  15   9   9    12100.85    11356.64    721.41 o
 -14  10   9     4634.92     4158.67    485.64 o
 -12  10   9       92.26     -298.20    477.56 o
 -10  10   9     9847.74    10030.90    652.27 o
  -8  10   9    15732.59    16977.23   1519.29 o
  -6  10   9      136.41       99.02    252.09 o
  -4  10   9    11593.42    11667.32    776.40 o
  -2  10   9     3513.64     3033.60    512.55 o
   0  10   9     1311.57     1430.98    254.73 o
   2  10   9    14879.67    15171.84    601.79 o
   4  10   9    12212.64    11742.55   1614.31 o
   6  10   9     1535.96     2032.73    368.69 o
   8  10   9     5820.96     5869.66    426.93 o
 -38   0  10      901.76      573.08    507.75 o
 -36   0  10    37885.46    41607.85   2245.78 o
 -34   0  10    14029.67    13639.00   1116.46 o
 -32   0  10     1131.86     1556.90    479.05 o
 -30   0  10    14789.45    15931.30   1123.39 o
 -28   0  10    31965.64    31978.40   1721.21 o
 -26   0  10     1359.62     1349.05    397.89 o
 -24   0  10   131243.72   141289.36   3122.45 o
 -22   0  10    76231.76    78124.88   1789.98 o
 -20   0  10     5307.25     4928.51    238.42 o
 -18   0  10    63459.79    59311.63   1377.75 o
 -16   0  10    57077.02    52809.82   1234.69 o
 -14   0  10      715.68      417.45     93.36 o
 -12   0  10   142734.23   168216.53   3631.34 o
 -10   0  10   119819.12   134035.06   2910.69 o
  -6   0  10   197996.14   196153.55   4200.09 o
  -4   0  10    72710.18    65527.98   1237.17 o
  -2   0  10       42.66       99.64     55.16 o
   0   0  10    56054.02    60526.27   1678.08 o
   2   0  10    18482.66    17807.68    599.35 o
   4   0  10     1007.18     1053.35    153.74 o
   6   0  10   154391.09   154311.81   4076.75 o
   8   0  10   183254.36   191169.13   5018.43 o
  10   0  10     1659.86     1489.91    133.05 o
  12   0  10    88973.30    87023.61   2399.72 o
  14   0  10    56770.29    50878.14   4917.16 o
  16   0  10      721.96      242.40    239.03 o
  18   0  10    13138.86    14261.56    859.12 o
  20   0  10    87617.63    87505.34   3524.56 o
  22   0  10     1241.56     1327.28    377.10 o
  24   0  10    37198.16    36612.49   1749.91 o
  26   0  10    54348.03    56400.92   2483.33 o
  28   0  10     5135.72     5864.37    642.36 o
  30   0  10     6605.32     6137.55    671.06 o
  32   0  10    10569.20    11600.08    900.69 o
 -37   1  10    14564.76    14770.29   1073.90 o
 -35   1  10    28546.96    28545.44   1206.58 o
 -33   1  10      963.33      734.66    295.05 o
 -31   1  10    20725.88    20227.10    907.62 o
 -29   1  10    24465.16    24413.34   1645.98 o
 -27   1  10     9913.33    10483.19    470.87 o
 -25   1  10    16713.74    16877.77    478.15 o
 -23   1  10    77669.17    72056.41   1487.04 o
 -21   1  10    13741.17    13062.48    337.96 o
 -19   1  10    29015.97    30501.56    990.40 o
 -17   1  10    76235.78    75020.45   1826.47 o
 -15   1  10     8320.56     9092.78    240.59 o
 -13   1  10    19670.67    17542.98    377.63 o
 -11   1  10    90363.70    88422.82   1388.20 o
  -9   1  10    89320.55    88689.82   1513.27 o
  -7   1  10    21337.34    23162.89    454.32 o
  -5   1  10   213777.34   235396.23   3231.05 o
  -3   1  10    39948.38    43029.07    708.05 o
  -1   1  10    69338.78    68454.77   1166.05 o
   1   1  10   117055.74   120317.41   1984.00 o
   3   1  10    39266.82    39779.11    727.59 o
   5   1  10     7662.34     7475.48    381.94 o
   7   1  10   237047.94   246578.77   4531.24 o
   9   1  10    42085.21    40029.83   1451.69 o
  11   1  10    39679.99    41572.97    867.51 o
  13   1  10   125612.60   126489.19   2412.03 o
  15   1  10    25128.99    24066.53    848.20 o
  17   1  10     3346.90     3022.28    300.40 o
  19   1  10    70988.02    70374.91   1674.01 o
  21   1  10    33287.91    34909.42   1175.26 o
  23   1  10    10552.11    10562.22    557.10 o
  25   1  10    52648.31    55422.17   1727.28 o
  27   1  10    28503.05    29011.27   1065.19 o
  29   1  10     3215.87     3230.64    369.53 o
  31   1  10    16861.23    16500.18   1084.79 o
  33   1  10     5584.30     5580.20    469.35 o
 -38   2  10      187.44      201.94    273.21 o
 -36   2  10    21445.54    22776.85   1057.66 o
 -34   2  10     6774.86     7179.23    599.95 o
 -32   2  10     4663.73     4008.38    456.57 o
 -30   2  10    32203.21    31277.29   1212.13 o
 -28   2  10    22428.99    20448.43   1163.65 o
 -26   2  10     2395.33     2538.55    210.41 o
 -24   2  10    51677.95    51263.31   1127.13 o
 -22   2  10    26495.64    24408.48    620.12 o
 -20   2  10     2539.63     3154.38    252.79 o
 -18   2  10    71138.85    71872.38   1298.14 o
 -16   2  10    56003.63    56822.64   1048.23 o
 -14   2  10     2417.51     2219.97     99.55 o
 -12   2  10   105149.78   111012.08   1880.21 o
 -10   2  10    78480.55    80530.33   1389.85 o
  -8   2  10     1047.84     1110.70     72.24 o
  -6   2  10    79399.86    79684.12   1374.69 o
  -4   2  10    76471.77    77590.29   1490.89 o
  -2   2  10     6382.19     6405.77    213.39 o
   0   2  10   200340.06   209841.45   3858.11 o
   2   2  10    85145.07    81098.83   1804.40 o
   4   2  10    16847.82    15739.70    389.44 o
   6   2  10    65512.72    60574.65   1181.23 o
   8   2  10    99145.08    99021.43   1862.00 o
  10   2  10     3238.78     3194.40    179.67 o
  12   2  10    83744.99    82490.91   2494.86 o
  14   2  10    62758.39    65976.68   3231.10 o
  16   2  10     3168.70     3342.68    232.62 o
  18   2  10    38307.38    38289.40   1242.54 o
  20   2  10    56895.70    56919.21   1727.69 o
  22   2  10     1795.27     1776.96    286.18 o
  24   2  10    22555.77    21314.61    840.50 o
  26   2  10    28385.65    27087.46   1002.84 o
  28   2  10     1607.31     1123.11    277.98 o
  30   2  10    13661.47    14363.90    711.15 o
  32   2  10    20450.09    21392.96    898.21 o
 -37   3  10     2775.38     2702.33    599.30 o
 -35   3  10     8715.99     8551.83    662.13 o
 -33   3  10      269.70      459.00    192.00 o
 -31   3  10     8477.74     8540.99    379.37 o
 -29   3  10    24736.39    24146.15    668.64 o
 -27   3  10    12822.99    11944.39    429.30 o
 -25   3  10     5097.53     4634.31    268.62 o
 -23   3  10    55692.99    51593.29   1146.34 o
 -21   3  10      190.17      130.95    144.88 o
 -19   3  10    19352.69    18228.73    586.92 o
 -17   3  10    46083.26    46623.36   1077.56 o
 -15   3  10    19221.10    19054.54    487.10 o
 -13   3  10    18803.79    19669.72    589.63 o
 -11   3  10   141697.09   149731.63   2816.76 o
  -9   3  10    22975.88    24093.47    462.39 o
  -7   3  10    29720.71    28964.16    720.57 o
  -5   3  10    37086.82    34722.90    841.70 o
  -3   3  10     7852.76     6740.77    259.57 o
  -1   3  10    33860.24    32911.32    812.32 o
   1   3  10   130631.45   126565.46   2748.31 o
   3   3  10    86631.83    84137.27   1880.21 o
   5   3  10    13527.61    14111.50    440.43 o
   7   3  10    87063.11    91257.45   2043.16 o
   9   3  10    12696.88    13102.80    368.01 o
  11   3  10    13058.72    11580.56    892.80 o
  13   3  10    28289.33    26334.22    805.44 o
  15   3  10    19614.02    20229.37    517.67 o
  17   3  10     2988.79     3033.39    200.68 o
  19   3  10    53450.31    53319.61   1304.63 o
  21   3  10    19563.26    18161.69    600.54 o
  23   3  10     2119.66     2184.18    293.89 o
  25   3  10    18088.67    18854.67    673.88 o
  27   3  10     6418.48     6703.93    561.71 o
  29   3  10     2100.98     2295.96    282.34 o
  31   3  10    21435.23    22091.09    766.72 o
 -36   4  10     3428.73     3209.92    463.47 o
 -34   4  10     3643.30     3035.35    319.70 o
 -32   4  10      213.78      328.75    174.40 o
 -30   4  10    19290.85    19167.54    595.60 o
 -28   4  10     8708.56     9482.23    406.58 o
 -26   4  10     2213.30     1948.05    253.11 o
 -24   4  10    13264.98    12367.74    500.99 o
 -22   4  10     3829.37     3335.35    282.38 o
 -20   4  10     1102.25      945.58    197.38 o
 -18   4  10    14817.14    15605.73   1079.92 o
 -16   4  10    40473.21    40528.14   1071.13 o
 -14   4  10       39.19      -51.59    138.06 o
 -12   4  10    39428.23    35597.41   2209.16 o
 -10   4  10    21822.30    21648.01    780.54 o
  -8   4  10     1234.20     1268.57    122.03 o
  -6   4  10    20329.60    19471.88    636.23 o
  -4   4  10    34946.75    35108.78    870.40 o
  -2   4  10      102.45      113.42     98.79 o
   0   4  10    44569.39    45481.18   1092.17 o
   2   4  10    26548.74    27750.15    876.93 o
   4   4  10     5584.86     5627.16    273.21 o
   6   4  10    14376.75    13554.43    445.52 o
   8   4  10    24121.00    22300.65    635.60 o
  10   4  10      812.59      526.89    136.16 o
  12   4  10    18863.59    18395.05    565.29 o
  14   4  10    18562.05    19417.91    590.58 o
  16   4  10     1848.82     2401.00    257.01 o
  18   4  10    22859.20    22898.67    689.14 o
  20   4  10    14053.57    14126.58    587.51 o
  22   4  10      644.09      706.25    199.71 o
  24   4  10     6879.20     7268.93    390.56 o
  26   4  10     5161.14     5362.06    361.09 o
  28   4  10      740.28      395.96    216.97 o
  30   4  10     5317.67     4363.89    647.31 o
 -33   5  10      989.27      747.10    205.17 o
 -31   5  10     1064.06     1415.82    265.59 o
 -29   5  10     3104.51     3238.83    327.48 o
 -27   5  10      226.10      418.64    209.63 o
 -25   5  10     2360.43     2487.51    290.79 o
 -23   5  10    12275.30    12825.45    539.38 o
 -21   5  10     1895.95     1788.03    246.02 o
 -19   5  10     4056.79     3445.30    294.30 o
 -17   5  10    10965.70    10127.46    453.06 o
 -15   5  10    18149.63    17042.50    596.83 o
 -13   5  10     8192.67     6907.34    437.77 o
 -11   5  10    15933.49    15252.33    650.16 o
  -9   5  10      143.70      102.60    220.22 o
  -7   5  10     4190.17     4594.94    270.95 o
  -5   5  10    11272.62    12081.46    542.72 o
  -3   5  10    34095.12    32968.11    849.02 o
  -1   5  10     3079.33     3197.38    220.89 o
   1   5  10    29493.27    27621.88    778.36 o
   3   5  10     3589.73     3002.30    224.64 o
   5   5  10    14560.99    14379.97    479.07 o
   7   5  10     9640.48     9783.53    382.04 o
   9   5  10      566.92      539.01    139.75 o
  11   5  10      253.10      193.45    132.75 o
  13   5  10     7271.87     7083.88    330.98 o
  15   5  10    17087.32    16158.92   1256.51 o
  17   5  10     2549.18     2957.28    346.06 o
  19   5  10    10798.50    12050.29    622.45 o
  21   5  10      399.12      608.02    382.05 o
  23   5  10     1124.03      985.39    289.53 o
  25   5  10     2673.78     3158.75    387.43 o
  27   5  10     4386.10     6069.25    740.35 o
 -32   6  10     1030.59      926.91    259.38 o
 -30   6  10      244.61      128.07    221.69 o
 -28   6  10      830.29      779.29    243.24 o
 -26   6  10     3086.58     3352.04    340.73 o
 -24   6  10     5115.05     5141.49    384.85 o
 -22   6  10     3365.25     3399.69    419.49 o
 -20   6  10       17.90      -64.13    221.77 o
 -18   6  10      141.49      408.77    339.99 o
 -16   6  10     7058.27     6498.47    458.86 o
 -14   6  10     1654.65     1806.76    290.77 o
 -12   6  10    13075.54    11770.45    594.89 o
 -10   6  10     1052.47     1360.97    259.84 o
  -8   6  10     5676.32     5181.93    396.83 o
  -6   6  10     6898.55     6204.30    416.42 o
  -4   6  10    12935.90    11697.76    525.53 o
  -2   6  10     9151.04     9001.18    374.18 o
   0   6  10      537.50      793.55    167.24 o
   2   6  10     1190.02     1468.26    195.00 o
   4   6  10     2367.05     2155.62    238.63 o
   6   6  10     6750.24     6499.57    329.58 o
   8   6  10     3637.21     3279.29    335.43 o
  10   6  10      199.16      251.16    125.81 o
  12   6  10     1101.69     1419.30    192.01 o
  14   6  10     4914.99     4796.23    409.65 o
  16   6  10     2503.33     2661.49    592.87 o
  18   6  10     2675.76     2785.98    353.78 o
  20   6  10     2724.72     3219.79    382.94 o
  22   6  10      948.97     1314.81    321.11 o
  24   6  10     1075.95      952.16    468.16 o
  26   6  10      275.23      -19.20    284.26 o
 -29   7  10        2.81      -95.69    252.75 o
 -27   7  10      683.80      503.66    297.83 o
 -25   7  10      709.51      531.82    275.07 o
 -23   7  10      178.57      373.72    269.30 o
 -21   7  10      554.19      294.71    260.84 o
 -19   7  10      924.74      502.71    259.84 o
 -17   7  10      662.16      694.86    696.30 o
 -15   7  10      776.65     1114.11    289.88 o
 -13   7  10       39.54      -36.93    219.73 o
 -11   7  10      159.58     -130.13    302.37 o
  -9   7  10      993.44     1884.48    307.91 o
  -7   7  10      362.10      608.15    240.01 o
  -5   7  10      544.25      708.75    244.22 o
  -3   7  10     5066.41     6177.91    442.99 o
  -1   7  10     2839.02     3134.62    254.71 o
   1   7  10      103.59      153.25    170.34 o
   3   7  10      209.62      156.49    156.63 o
   5   7  10     1042.24     1187.61    222.53 o
   7   7  10     1249.70     1205.89    204.59 o
   9   7  10      459.28      292.41    127.91 o
  11   7  10      953.72     1454.30    294.12 o
  13   7  10       29.01      198.61    244.89 o
  15   7  10      549.23      539.82    391.45 o
  17   7  10       68.98      208.56    259.51 o
  19   7  10      147.93      469.10    279.55 o
  21   7  10       21.02      106.33    319.69 o
  23   7  10       80.77      206.58    288.62 o
 -24   8  10      558.61      492.28    301.86 o
 -22   8  10      364.42      342.01    274.55 o
 -20   8  10       16.45     -102.20    254.38 o
 -18   8  10     1027.61      924.02    288.18 o
 -16   8  10      893.64     1013.76    520.12 o
 -14   8  10     1159.78      729.29    285.98 o
 -12   8  10       64.56      151.46    234.19 o
 -10   8  10     1197.02     1102.82    288.60 o
  -8   8  10      698.65      520.62    271.20 o
  -6   8  10     5610.55     5313.24    544.87 o
  -4   8  10     2336.59     2416.43    375.62 o
  -2   8  10       34.89       11.22    221.92 o
   0   8  10      591.85      588.60    242.07 o
   2   8  10       49.58      105.56    171.13 o
   4   8  10      261.86       68.45    171.07 o
   6   8  10     1454.73     1519.79    231.19 o
   8   8  10     4390.15     3644.36    478.55 o
  10   8  10       99.16      328.99    255.04 o
  12   8  10     3500.99     3757.45    418.07 o
  14   8  10      532.06      988.58    357.35 o
  16   8  10      296.26      556.09    237.42 o
  18   8  10      159.50      225.58    421.64 o
  20   8  10      391.16      841.38    341.54 o
 -19   9  10      918.28     1397.49    344.77 o
 -17   9  10     3377.44     3233.66    645.82 o
 -15   9  10      197.20      279.51    394.42 o
 -13   9  10     4378.65     4311.33    631.47 o
 -11   9  10     3093.43     3189.27    413.08 o
  -9   9  10      421.55      619.66    279.05 o
  -7   9  10     3983.61     4109.74    436.69 o
  -5   9  10     5453.25     6444.20    730.86 o
  -3   9  10     2911.15     3318.12    314.14 o
  -1   9  10      445.33      436.42    198.69 o
   1   9  10     3758.58     3800.93    413.91 o
   3   9  10      194.83      107.22    204.44 o
   5   9  10     3233.02     3375.64    279.72 o
   7   9  10     4678.51     3914.05    361.89 o
   9   9  10     1005.30      889.66    248.76 o
  11   9  10      464.09      666.29    252.47 o
  13   9  10     4521.55     4927.03    402.90 o
  15   9  10      926.88      813.46    429.56 o
 -12  10  10     8042.52     7874.36    610.84 o
 -10  10  10     3737.67     4482.87    481.26 o
  -8  10  10      486.49      263.45    273.70 o
  -6  10  10     5393.82     5428.29    500.73 o
  -4  10  10     5351.98     5864.87    403.76 o
  -2  10  10       33.36       84.42    219.83 o
   0  10  10     4686.18     5027.64    385.63 o
   2  10  10     3840.09     4300.44    358.30 o
   4  10  10      379.36      187.76    289.01 o
   6  10  10     7178.62     7839.60    692.84 o
 -37   1  11      639.96      816.46    338.48 o
 -35   1  11     1600.93     1246.99    555.75 o
 -33   1  11      428.80      282.32    267.28 o
 -31   1  11      850.10      959.62    297.20 o
 -29   1  11      204.13      275.43    322.17 o
 -27   1  11     4241.19     4203.25    304.10 o
 -25   1  11     1241.92     1035.31    147.97 o
 -23   1  11       23.63     -133.40     88.93 o
 -21   1  11       80.22       51.92     92.13 o
 -19   1  11     5318.80     5879.98    280.67 o
 -17   1  11     4497.30     4951.41    162.52 o
 -15   1  11     6284.44     5685.46    202.43 o
 -13   1  11     4945.93     3641.24    136.40 o
 -11   1  11    12338.05    14301.62    295.34 o
  -9   1  11    13623.20    14382.30    293.99 o
  -7   1  11     7474.76     8541.70    224.95 o
  -5   1  11    26594.18    29791.39    573.61 o
  -3   1  11       38.93      182.05     50.68 o
  -1   1  11    24747.16    24405.82    432.47 o
   1   1  11     3412.53     3098.22    143.54 o
   3   1  11     5118.24     5006.57    183.64 o
   5   1  11    11243.47    10938.42    260.49 o
   7   1  11      837.22     1247.44    127.46 o
   9   1  11      595.00      443.44    119.66 o
  11   1  11     4602.26     4830.56    257.79 o
  13   1  11     8528.63     8317.81    345.92 o
  15   1  11        7.54       -3.95    116.69 o
  17   1  11     7257.08     6423.68    414.88 o
  19   1  11      562.71      860.41    213.04 o
  21   1  11     6718.51     6758.72    483.01 o
  23   1  11     1274.80     1215.21    263.14 o
  25   1  11     2667.02     3027.73    356.23 o
  27   1  11       15.61      254.56    219.87 o
  29   1  11      294.78      710.73    253.98 o
  31   1  11      172.10       77.28    220.79 o
 -38   2  11     3081.95     2641.25    434.20 o
 -36   2  11     3995.23     4927.29    550.96 o
 -34   2  11     2167.13     2291.93    626.52 o
 -32   2  11     2681.72     2407.05    384.86 o
 -30   2  11     1976.63     1490.76    327.84 o
 -28   2  11     1629.21     1077.05    313.53 o
 -26   2  11    12172.74    10421.67    460.73 o
 -24   2  11     7745.46     7757.14    322.11 o
 -22   2  11      214.16       39.43    108.98 o
 -20   2  11     4202.16     4391.17    195.85 o
 -18   2  11     5394.40     4582.52    197.93 o
 -16   2  11     1003.56      830.85    108.06 o
 -14   2  11    12867.48    13507.60    289.70 o
 -12   2  11    27634.77    29317.51    525.69 o
 -10   2  11    11178.52     9655.37    256.73 o
  -8   2  11    36516.54    33704.81    566.53 o
  -6   2  11    34748.81    32181.59    616.94 o
  -4   2  11      549.12      389.27     86.70 o
  -2   2  11    15068.82    16497.04    376.73 o
   0   2  11    21642.44    21459.47    436.23 o
   2   2  11     4174.75     3888.92    258.69 o
   4   2  11    22018.21    21001.33    610.14 o
   6   2  11    31116.07    32707.86    707.67 o
   8   2  11      603.72      630.27    110.71 o
  10   2  11     2425.72     2386.56    173.07 o
  12   2  11    10919.50    10475.42    296.94 o
  14   2  11     3753.91     3487.72    240.75 o
  16   2  11     2033.95     2202.59    284.26 o
  18   2  11    19095.43    18807.97    754.68 o
  20   2  11      702.51      886.12    238.54 o
  22   2  11     3553.81     3453.71    375.62 o
  24   2  11     5578.32     4972.64    422.66 o
  26   2  11     2682.03     3101.32    362.74 o
  28   2  11      286.76      275.53    266.25 o
  30   2  11     4140.31     5308.42    507.75 o
 -37   3  11     2443.38     1647.81    386.92 o
 -35   3  11     3495.69     3330.66    457.63 o
 -33   3  11      198.92      564.72    274.83 o
 -31   3  11    17753.02    17602.98    553.15 o
 -29   3  11     3621.25     3535.03    263.75 o
 -27   3  11    12151.87    12221.94    435.56 o
 -25   3  11    14821.62    12794.17    438.58 o
 -23   3  11     1492.08     1129.02    199.72 o
 -21   3  11      704.59      544.73    142.13 o
 -19   3  11    16696.58    16961.17   1554.06 o
 -17   3  11    18721.95    19016.43    494.73 o
 -15   3  11    13486.28    12104.25    361.31 o
 -13   3  11    78182.51    79612.48   1586.28 o
 -11   3  11     2593.51     2442.11    119.95 o
  -9   3  11     3230.02     3499.07    134.97 o
  -7   3  11    12954.62    13586.35    598.81 o
  -5   3  11    23108.17    22540.29    597.69 o
  -3   3  11     7078.26     6836.46    273.47 o
  -1   3  11    71520.73    71373.69   1617.37 o
   1   3  11    30555.70    32169.38    814.21 o
   3   3  11     3224.14     2458.56    190.03 o
   5   3  11    49501.64    51791.15   1232.65 o
   7   3  11    15009.22    14650.88    606.40 o
   9   3  11     1105.78     1142.55    132.73 o
  11   3  11    18480.50    17438.80    692.73 o
  13   3  11    33846.08    33004.62   1272.33 o
  15   3  11      675.71      979.06    146.20 o
  17   3  11    41053.70    41639.48    914.20 o
  19   3  11    15694.15    16243.78    560.26 o
  21   3  11      835.16      920.47    196.04 o
  23   3  11     5322.06     5160.02    347.19 o
  25   3  11     9750.86     9409.58    761.03 o
  27   3  11      406.47      859.10    246.82 o
  29   3  11     8202.14     8254.21    452.68 o
  31   3  11     7340.30     7754.69    453.27 o
 -34   4  11      124.86      139.40    192.09 o
 -32   4  11    19306.14    18721.61    601.31 o
 -30   4  11    14618.11    13987.47    497.32 o
 -28   4  11       55.46      234.88    159.56 o
 -26   4  11    14414.28    13928.28    688.61 o
 -24   4  11     8219.78     8775.30    426.53 o
 -22   4  11      316.51      254.39    184.06 o
 -20   4  11    20823.29    20545.41    669.82 o
 -18   4  11    29548.11    28100.46    822.29 o
 -16   4  11     2158.06     2069.08    233.72 o
 -14   4  11    74579.49    73919.87   1764.96 o
 -12   4  11    51240.23    49334.40   2500.77 o
 -10   4  11     1479.97     1177.57    207.29 o
  -8   4  11    11807.32    11575.44    373.90 o
  -6   4  11    19871.26    19644.38    550.22 o
  -4   4  11     3060.79     3287.24    366.91 o
  -2   4  11    60118.52    60976.54   1413.57 o
   0   4  11    96172.80    95863.84   2139.04 o
   2   4  11     4122.87     4067.93    341.53 o
   4   4  11    55814.24    53018.96   3709.77 o
   6   4  11    42150.34    41053.20   1027.35 o
   8   4  11      186.92      338.51    130.30 o
  10   4  11    11220.97    10645.65    402.42 o
  12   4  11    36882.85    34610.33   1148.79 o
  14   4  11    13976.49    12941.40    463.81 o
  16   4  11    47045.92    48295.16   1031.74 o
  18   4  11    50870.99    51917.36   1288.09 o
  20   4  11     1144.44     1522.60    231.62 o
  22   4  11     3499.23     3613.15    306.86 o
  24   4  11     6536.13     7143.88    491.84 o
  26   4  11     2337.35     3209.41    598.53 o
  28   4  11     7772.05     8329.73    445.71 o
 -33   5  11     5542.78     5096.92    347.67 o
 -31   5  11    24518.26    25579.06    750.21 o
 -29   5  11     5042.19     4393.17    364.51 o
 -27   5  11     5137.26     4322.41    351.39 o
 -25   5  11    27432.45    24912.70    811.25 o
 -23   5  11     4489.99     4480.10    345.35 o
 -21   5  11    12977.21    12341.23    512.65 o
 -19   5  11    31587.16    32256.64   1122.10 o
 -17   5  11    11045.04    10537.05    463.42 o
 -15   5  11    19745.45    19639.96   1003.62 o
 -13   5  11    82528.21    86177.61   2469.35 o
 -11   5  11    28422.15    29945.22   1039.44 o
  -9   5  11     4297.55     3790.61    343.60 o
  -7   5  11    37180.08    36369.96    913.69 o
  -5   5  11    10109.72    10110.83    369.39 o
  -3   5  11    36778.27    37398.97    950.88 o
  -1   5  11    88097.59    87241.86   1982.01 o
   1   5  11    25233.09    24471.03   1523.38 o
   3   5  11     3537.25     3269.88    309.97 o
   5   5  11    49314.92    45805.36   1884.96 o
   7   5  11    23799.32    23736.70    688.96 o
   9   5  11    12318.03    13075.13    467.17 o
  11   5  11    26885.42    27359.71    979.72 o
  13   5  11    19551.88    18829.71    598.52 o
  15   5  11     2747.09     3244.51    359.05 o
  17   5  11    46315.94    43925.19   1952.32 o
  19   5  11    26568.76    25524.46   1613.82 o
  21   5  11      490.17      780.13    269.62 o
  23   5  11    14030.11    13720.34    711.03 o
  25   5  11     5935.44     6374.92    913.06 o
  27   5  11     1447.24     1721.21    479.05 o
 -30   6  11    12303.62    13433.58    608.88 o
 -28   6  11       72.99     -257.28    197.49 o
 -26   6  11    15604.83    16568.39    653.71 o
 -24   6  11    20097.32    18731.85    710.49 o
 -22   6  11       29.84     -189.66    224.75 o
 -20   6  11    23478.67    24181.77   1003.62 o
 -18   6  11    34059.31    32582.18   3518.13 o
 -16   6  11      110.11      440.42    226.18 o
 -14   6  11    38356.90    38902.66   1311.33 o
 -12   6  11    36827.71    35457.27   1212.04 o
 -10   6  11     1668.58     1593.64    278.09 o
  -8   6  11    29909.89    31754.43   1103.94 o
  -6   6  11    35865.51    34234.50   1151.58 o
  -4   6  11     1994.63     1639.07    190.97 o
  -2   6  11    49085.49    51499.27   1265.20 o
   0   6  11    57650.52    57947.02   1405.18 o
   2   6  11     8979.77    10215.76    411.83 o
   4   6  11    28271.44    27263.96    775.40 o
   6   6  11    49135.81    50523.76   1262.31 o
   8   6  11     1459.83     1293.31    350.71 o
  10   6  11    33204.08    34237.99   2560.53 o
  12   6  11    40468.79    40309.22   1061.39 o
  14   6  11     3273.93     3737.81    585.45 o
  16   6  11    26425.51    26018.19    998.38 o
  18   6  11    23711.15    24744.22    980.52 o
  20   6  11     2134.03     2489.87    369.29 o
  22   6  11     8621.31     9926.19   1620.74 o
  24   6  11    24441.38    26292.19   1546.02 o
 -29   7  11     1715.15     2017.31    411.25 o
 -27   7  11     4651.64     5266.13    502.53 o
 -25   7  11    24520.85    24462.70   1020.13 o
 -23   7  11     7884.74     8861.03    595.73 o
 -21   7  11     8182.54     7922.29    564.62 o
 -19   7  11    30035.80    30331.71   1146.78 o
 -17   7  11    16163.22    13633.00    697.21 o
 -15   7  11     2729.63     3410.03    694.32 o
 -13   7  11    22044.80    22960.36    925.89 o
 -11   7  11    15168.88    14680.93    702.32 o
  -9   7  11    12089.65    10871.21    587.71 o
  -7   7  11    63914.68    63934.26   1951.94 o
  -5   7  11    27613.04    27377.31   1004.13 o
  -3   7  11     6068.35     5016.19    405.44 o
  -1   7  11    35252.62    36694.54    984.63 o
   1   7  11    10833.05    10565.02    439.24 o
   3   7  11     1751.90     2235.25    243.27 o
   5   7  11    35795.36    37243.40   1009.42 o
   7   7  11    19242.63    20364.41    657.00 o
   9   7  11     2819.33     2674.03    260.09 o
  11   7  11    36743.46    38426.47   1594.02 o
  13   7  11    19164.64    19352.14    835.06 o
  15   7  11      242.82      518.92    271.00 o
  17   7  11    21629.92    21003.78    896.05 o
  19   7  11    11202.73    11924.87    919.99 o
  21   7  11     1591.14     3460.23    637.41 o
 -24   8  11    26504.57    25974.39   1102.11 o
 -22   8  11      322.72      265.57    284.50 o
 -20   8  11    23370.98    24651.48   1032.46 o
 -18   8  11    18051.02    18671.86   1511.37 o
 -16   8  11       11.19      -52.11    221.86 o
 -14   8  11     7544.99     8473.02    575.81 o
 -12   8  11    15784.54    14688.46    735.40 o
 -10   8  11     1435.63     1357.95    307.70 o
  -8   8  11    26004.66    27364.07   1053.96 o
  -6   8  11    45333.39    46932.05   1541.45 o
  -4   8  11     2071.04     1394.14    298.05 o
  -2   8  11    14081.24    16328.00    873.47 o
   0   8  11    16659.96    18792.62    797.47 o
   2   8  11     1729.33     1892.94    268.87 o
   4   8  11    15007.00    14514.12    549.49 o
   6   8  11    39938.17    41332.13   1123.66 o
   8   8  11     2611.25     2913.87    754.20 o
  10   8  11    22516.34    22553.07    925.61 o
  12   8  11    22321.93    23449.05    961.22 o
  14   8  11      564.29      608.81    291.02 o
  16   8  11     4867.47     6322.81    522.87 o
  18   8  11    13971.23    14643.82    825.35 o
 -19   9  11    13341.91    12523.95   1489.60 o
 -17   9  11     2381.93     2875.89    407.53 o
 -15   9  11     2430.90     2469.68    394.06 o
 -13   9  11    14692.74    15568.21    786.39 o
 -11   9  11     9899.34     9320.52    717.09 o
  -9   9  11     1199.50     1680.22    344.26 o
  -7   9  11    27143.47    25690.87   1035.69 o
  -5   9  11     7729.85     7135.91    422.43 o
  -3   9  11     4999.21     4853.00    358.64 o
  -1   9  11    14085.64    12499.81    544.35 o
   1   9  11     4543.04     4127.58    347.53 o
   3   9  11      965.62     1319.83    268.63 o
   5   9  11    14120.22    15624.97   1138.81 o
   7   9  11    14440.01    13916.43    803.61 o
   9   9  11      634.97      899.82    260.42 o
  11   9  11    21713.28    23134.46    823.14 o
  13   9  11     6914.32     7296.05    479.88 o
 -10  10  11     1606.83     1978.20    377.81 o
  -8  10  11     6815.58     7416.25    578.37 o
  -6  10  11     8676.47     9235.60    788.35 o
  -4  10  11       51.04      277.66    195.53 o
  -2  10  11     4582.97     4786.20    388.25 o
   0  10  11     9994.96    10399.85    520.26 o
   2  10  11     1329.90      974.18    242.85 o
   4  10  11     5489.14     4362.10    541.40 o
 -38   0  12    17637.80    18616.54   1335.20 o
 -36   0  12      242.84     -283.07    362.25 o
 -34   0  12    16749.75    18419.57   1298.58 o
 -32   0  12    12359.75    12569.06   1060.04 o
 -30   0  12     1063.43     1057.07    409.76 o
 -28   0  12    22211.21    22345.98   1341.14 o
 -26   0  12    50240.99    48662.91   2324.96 o
 -24   0  12      352.86      610.54    376.61 o
 -22   0  12    87634.66    85744.38   1964.41 o
 -20   0  12   141603.89   133735.80   2954.56 o
 -18   0  12     4517.13     3937.73    216.66 o
 -16   0  12    19594.73    19076.92    543.60 o
 -14   0  12    44987.87    53272.43   1253.65 o
 -12   0  12      641.48      587.51    111.37 o
 -10   0  12    55555.21    50173.77   1422.35 o
  -8   0  12   286463.56   298103.97   7851.46 o
  -6   0  12    34379.33    32628.29    801.86 o
  -4   0  12   117151.55   126081.16   2320.56 o
  -2   0  12    86427.44    92808.08   1732.96 o
   0   0  12     2617.30     2816.54    232.28 o
   2   0  12    44926.49    44901.98   1322.13 o
   4   0  12   136078.28   139292.92   3714.86 o
   6   0  12    35917.10    36166.80   1120.48 o
   8   0  12    83709.23    80423.31   2253.57 o
  10   0  12   136424.45   125757.48  11254.65 o
  12   0  12     4075.73     3719.29    307.42 o
  14   0  12     6338.43     6065.30    573.08 o
  16   0  12    40969.07    40673.51   1851.85 o
  18   0  12    24678.57    24475.96   1271.85 o
  20   0  12    18762.08    18596.74   1089.73 o
  22   0  12    81714.34    81941.87   3397.87 o
  24   0  12    20633.89    20245.70   1190.69 o
  26   0  12    19506.24    17299.16   1104.58 o
  28   0  12    32423.26    32150.62   1673.70 o
  30   0  12     5350.97     6094.99    700.76 o
 -37   1  12     8056.45     9273.35   1014.51 o
 -35   1  12     5153.51     5342.97    539.57 o
 -33   1  12    18895.99    20116.96   1636.09 o
 -31   1  12     4795.47     5274.02    506.19 o
 -29   1  12     3286.68     3495.87    418.13 o
 -27   1  12    41625.49    41681.11   1492.60 o
 -25   1  12    17054.04    16380.91    476.24 o
 -23   1  12    12885.35    12644.56    345.43 o
 -21   1  12    87322.33    85907.80   1540.99 o
 -19   1  12    42356.57    42904.71    834.36 o
 -17   1  12      399.52      442.63     74.48 o
 -15   1  12    56224.13    55292.37   1013.13 o
 -13   1  12    53476.52    49980.27    836.80 o
 -11   1  12    20991.30    23913.46    485.70 o
  -9   1  12   154494.30   162592.53   2490.47 o
  -7   1  12   107151.66   115589.52   1794.15 o
  -5   1  12     6943.29     6904.21    202.03 o
  -3   1  12    75655.60    72918.23   1271.98 o
  -1   1  12    70799.39    68282.32   1076.02 o
   1   1  12      581.74      540.09     86.93 o
   3   1  12   115265.83   118279.31   1977.23 o
   5   1  12    86981.07    86724.30   1646.17 o
   7   1  12      114.59      217.75     92.80 o
   9   1  12   106798.39   108405.68   2418.72 o
  11   1  12    78656.38    78779.38   1813.52 o
  13   1  12     2586.78     2269.86    213.54 o
  15   1  12    63289.45    64083.48   1535.46 o
  17   1  12    38314.57    37590.03   1233.15 o
  19   1  12     3894.13     3293.56    338.03 o
  21   1  12    28785.90    28994.96   1045.47 o
  23   1  12    36350.84    37562.66   1275.46 o
  25   1  12        7.00      -11.29    208.21 o
  27   1  12    29372.41    30199.30   1118.04 o
  29   1  12    16321.34    16337.91    805.67 o
  31   1  12        9.45      -65.12    214.26 o
 -36   2  12       12.43      -23.58    237.55 o
 -34   2  12    12713.19    13164.08    791.37 o
 -32   2  12    14534.76    14042.18    847.74 o
 -30   2  12     1312.01      708.01    275.35 o
 -28   2  12    17631.07    16800.64    621.25 o
 -26   2  12    34160.15    35653.18   1020.23 o
 -24   2  12     1002.57     1197.30    168.15 o
 -22   2  12    32931.55    31615.90    761.93 o
 -20   2  12    42436.53    39834.34    793.33 o
 -18   2  12      503.68      454.61    105.07 o
 -16   2  12    53828.84    54673.85   1025.50 o
 -14   2  12    52976.21    52569.14    880.38 o
 -12   2  12     6419.58     5601.92    174.94 o
 -10   2  12    34404.38    33135.57    586.20 o
  -8   2  12    79029.77    79256.95   1148.35 o
  -6   2  12    29812.41    31266.32    604.87 o
  -4   2  12    53033.39    51555.91    933.36 o
  -2   2  12    78646.05    83154.35   1442.37 o
   0   2  12    12747.73    11280.55    407.44 o
   2   2  12    30035.44    31462.70    702.11 o
   4   2  12    79792.29    76469.55   1472.03 o
   6   2  12    13313.34    13042.03    365.82 o
   8   2  12    19030.56    18379.33    468.67 o
  10   2  12    42591.77    42728.32   1418.59 o
  12   2  12     4078.28     4030.97    223.18 o
  14   2  12    13172.36    13310.64    466.84 o
  16   2  12    59274.79    54782.50   2885.60 o
  18   2  12    19975.29    18907.86    773.33 o
  20   2  12     7024.04     7098.31    473.51 o
  22   2  12    22572.12    22773.93    892.90 o
  24   2  12     8683.55     8716.27    738.86 o
  26   2  12     8495.17     7982.58    905.64 o
  28   2  12    25593.57    27589.03   1060.13 o
  30   2  12     5729.80     6734.96    511.65 o
 -35   3  12     3912.27     2816.18    437.00 o
 -33   3  12    17354.58    18805.59   1507.91 o
 -31   3  12     7780.00     7497.01    359.53 o
 -29   3  12      784.89      923.68    185.72 o
 -27   3  12    15370.90    14816.36    485.56 o
 -25   3  12    15956.60    13754.42    451.47 o
 -23   3  12     2952.78     3138.65    397.04 o
 -21   3  12    18210.72    17949.74    519.80 o
 -19   3  12    16901.74    16434.77    414.94 o
 -17   3  12     9103.74     8981.83    321.72 o
 -15   3  12    64436.22    62430.53   1288.84 o
 -13   3  12    59602.28    58583.86   1454.46 o
 -11   3  12     1856.98     1936.46    118.28 o
  -9   3  12    42343.46    41523.23    691.61 o
  -7   3  12    31726.01    31078.53    782.73 o
  -5   3  12     4242.25     4762.85    284.87 o
  -3   3  12    86090.39    86211.63   1928.09 o
  -1   3  12    36509.32    34663.46    869.65 o
   1   3  12       40.65      -59.72    151.79 o
   3   3  12    31151.80    30702.17    799.93 o
   5   3  12    56442.42    55054.84   1393.67 o
   7   3  12      193.63       72.63    116.01 o
   9   3  12    38961.94    36502.87    800.23 o
  11   3  12    30039.38    29472.91    686.25 o
  13   3  12     3000.57     3213.49    213.45 o
  15   3  12    37552.15    38638.15   1003.90 o
  17   3  12    46070.23    46680.69   1012.22 o
  19   3  12      502.22      455.62    182.63 o
  21   3  12    10785.64    11192.17    471.91 o
  23   3  12    12471.64    12792.01    760.70 o
  25   3  12       97.49      406.56    274.40 o
  27   3  12    17324.06    18286.40    656.85 o
  29   3  12    14422.52    17211.19    649.90 o
 -34   4  12     4430.77     4600.82    377.35 o
 -32   4  12    17596.43    16894.99    687.45 o
 -30   4  12     1481.86     2064.49    235.46 o
 -28   4  12    15201.19    14465.90    503.72 o
 -26   4  12    13037.64    12456.59    456.91 o
 -24   4  12      100.27      226.33    171.04 o
 -22   4  12     5561.26     5687.52    413.00 o
 -20   4  12     8159.25     8527.04    410.02 o
 -18   4  12     5749.90     5893.09    343.61 o
 -16   4  12    21736.12    19463.78    665.81 o
 -14   4  12    43206.50    39430.95   1047.98 o
 -12   4  12     2113.77     1553.33    245.10 o
 -10   4  12    22238.25    22432.58   2752.54 o
  -8   4  12     5258.95     5327.16    371.81 o
  -6   4  12     6426.00     6213.56    502.46 o
  -4   4  12    13690.06    13488.59    878.56 o
  -2   4  12    62297.04    62029.02   1447.14 o
   0   4  12    10240.36    10661.26    388.68 o
   2   4  12    32413.21    29960.22    795.87 o
   4   4  12    43977.56    42784.81   1067.20 o
   6   4  12     1725.25     1572.31    363.37 o
   8   4  12    14353.08    14997.01    515.58 o
  10   4  12    18512.25    18644.59    584.42 o
  12   4  12    14759.92    14019.91    605.89 o
  14   4  12    11846.18    10606.43    422.86 o
  16   4  12    43295.82    43051.28   1028.31 o
  18   4  12     4013.13     4247.46    530.88 o
  20   4  12     4723.45     4550.29    413.31 o
  22   4  12     6146.06     6733.47    460.30 o
  24   4  12     3383.72     3083.01    303.33 o
  26   4  12     1403.46     1569.38    517.53 o
  28   4  12    14991.28    14884.64    598.30 o
 -33   5  12     2791.15     2872.18    287.43 o
 -31   5  12     2194.13     2119.31    250.44 o
 -29   5  12      595.41      631.01    232.00 o
 -27   5  12     5237.05     5580.46    390.82 o
 -25   5  12     2796.35     3375.44    323.79 o
 -23   5  12       60.30      187.62    187.95 o
 -21   5  12     4096.64     3523.32    307.31 o
 -19   5  12    11079.58     9670.07    451.63 o
 -17   5  12      539.41      178.34    181.01 o
 -15   5  12    14464.45    12774.42    626.52 o
 -13   5  12     5319.98     5142.10    470.14 o
 -11   5  12     7391.04     6677.67    440.84 o
  -9   5  12     5282.11     4652.39    652.75 o
  -7   5  12     2931.83     2816.09    308.22 o
  -5   5  12      550.94      579.96    178.48 o
  -3   5  12    18673.01    19124.78    624.63 o
  -1   5  12    12521.10    12479.73    917.24 o
   1   5  12     3631.67     4093.84    261.41 o
   3   5  12    21880.66    22677.77    664.61 o
   5   5  12     6668.28     6508.84    328.41 o
   7   5  12     1545.34     1349.35    190.80 o
   9   5  12     9277.37     9182.45    392.56 o
  11   5  12     9573.52     8080.85    603.61 o
  13   5  12     6320.00     5956.70    326.74 o
  15   5  12    14034.61    14335.88    681.43 o
  17   5  12     8636.57     9161.29    558.87 o
  19   5  12     1210.63     1450.98    305.19 o
  21   5  12     8056.85     8047.77    546.57 o
  23   5  12     1791.61     1933.30    485.48 o
  25   5  12     1586.93     1816.65    351.23 o
 -30   6  12       15.37      346.61    228.56 o
 -28   6  12     1906.93     1625.15    278.93 o
 -26   6  12      788.01      616.74    227.18 o
 -24   6  12      136.68      419.61    216.87 o
 -22   6  12       24.69       93.35    201.28 o
 -20   6  12     1484.78     1603.96    314.97 o
 -18   6  12     4305.36     4385.66    412.76 o
 -16   6  12       31.38     -167.46    205.03 o
 -14   6  12     4003.14     4040.71    391.33 o
 -12   6  12     3154.48     3028.51    411.25 o
 -10   6  12      536.69      360.65    215.39 o
  -8   6  12      153.59      128.47    196.03 o
  -6   6  12     3343.46     2912.40    334.53 o
  -4   6  12       83.97      370.48    198.93 o
  -2   6  12     8187.00     7787.48    494.34 o
   0   6  12       39.52       24.77    140.57 o
   2   6  12     1565.76     1715.23    213.50 o
   4   6  12      212.42      163.02    152.04 o
   6   6  12      320.82      177.86    154.29 o
   8   6  12     1103.53     1397.34    231.48 o
  10   6  12     1970.58     2627.66    253.05 o
  12   6  12     6932.11     6832.08    722.90 o
  14   6  12      408.01      510.09    262.17 o
  16   6  12     1283.09     2157.78    513.19 o
  18   6  12      234.91      391.35    267.22 o
  20   6  12     1681.99     1921.67    350.53 o
  22   6  12     1332.22     1242.79    321.23 o
  24   6  12     2343.08     1886.08    374.75 o
 -27   7  12      410.08      690.68    288.51 o
 -25   7  12       66.99      357.01    271.79 o
 -23   7  12      146.10      168.76    258.95 o
 -21   7  12     1476.78     1340.06    321.94 o
 -19   7  12      134.06      127.50    352.85 o
 -17   7  12     3303.97     2929.91    374.01 o
 -15   7  12     1504.49     1523.76    321.22 o
 -13   7  12      414.41      427.80    265.25 o
 -11   7  12     1189.91     1408.52    293.46 o
  -9   7  12      529.28      515.83    254.04 o
  -7   7  12      489.13      113.64    238.75 o
  -5   7  12     5228.75     4438.97    408.70 o
  -3   7  12      314.63      505.26    219.73 o
  -1   7  12     3486.96     3443.63    371.11 o
   1   7  12       53.72      189.98    163.69 o
   3   7  12      764.35      871.83    197.28 o
   5   7  12       98.48      230.82    172.35 o
   7   7  12       16.07       -4.30    161.29 o
   9   7  12     1023.62      975.89    208.36 o
  11   7  12      429.70      804.08    271.45 o
  13   7  12     3946.61     3461.78    404.89 o
  15   7  12      733.32      363.09    471.62 o
  17   7  12        3.36      286.43    268.35 o
  19   7  12     2298.93     3114.57    413.13 o
  21   7  12        6.12      169.25    444.41 o
 -24   8  12      333.93      772.55    675.02 o
 -22   8  12     1824.43     2156.46    397.63 o
 -20   8  12     2258.25     1889.04    371.47 o
 -18   8  12        1.22      170.84    356.32 o
 -16   8  12      167.63      140.43    308.81 o
 -14   8  12      629.86      839.55    298.06 o
 -12   8  12       23.13     -120.22    238.97 o
 -10   8  12     2389.62     3010.82    390.80 o
  -8   8  12     2188.39     2308.67    355.24 o
  -6   8  12      132.66      404.99    249.24 o
  -4   8  12     1102.42      956.07    280.99 o
  -2   8  12       68.38        3.77    224.60 o
   0   8  12      432.53      386.50    239.13 o
   2   8  12      956.41     1047.36    278.22 o
   4   8  12      627.48     1086.25    220.78 o
   6   8  12       16.28      354.38    198.05 o
   8   8  12      961.13     1320.50    311.86 o
  10   8  12     3819.56     4785.76    457.77 o
  12   8  12      682.44      888.73    316.37 o
  14   8  12     1660.44     2075.73    681.45 o
  16   8  12      108.13      -63.51    284.78 o
 -17   9  12       36.45       -1.69    265.26 o
 -15   9  12      248.30      472.80    286.52 o
 -13   9  12      144.58       52.57    270.57 o
 -11   9  12     2776.46     3059.11    422.90 o
  -9   9  12     7426.02     6398.49    790.33 o
  -7   9  12     1707.53     1749.48    383.04 o
  -5   9  12      263.76      401.23    259.85 o
  -3   9  12     1179.45     1681.59    337.93 o
  -1   9  12      977.46      899.99    291.29 o
   1   9  12      142.12      280.03    306.33 o
   3   9  12     7033.64     7709.97    535.09 o
   5   9  12     1243.18      939.93    282.71 o
   7   9  12     1624.06     2424.06    560.70 o
   9   9  12     3426.66     3863.52    451.42 o
  11   9  12      742.16      880.01    261.52 o
  -4  10  12     3197.59     3440.10    341.34 o
  -2  10  12     5120.27     5929.27    421.97 o
 -37   1  13        6.05      104.83    287.48 o
 -35   1  13      580.26      821.58    302.13 o
 -33   1  13     1423.64     1426.74    336.77 o
 -31   1  13       63.38       83.58    233.56 o
 -29   1  13     2156.09     2447.22    367.56 o
 -27   1  13      200.53      206.06    174.34 o
 -25   1  13      456.62      447.25    184.04 o
 -23   1  13     9312.34     8933.53    295.16 o
 -21   1  13     4426.75     4680.89    220.05 o
 -19   1  13      506.74      637.97    112.49 o
 -17   1  13     1622.88     1456.05    105.54 o
 -15   1  13     3578.04     3151.95    154.15 o
 -13   1  13      505.90      395.90     78.07 o
 -11   1  13     8426.13     9039.48    250.85 o
  -9   1  13     3527.63     4132.14    210.61 o
  -7   1  13     1012.26     1240.99     95.52 o
  -5   1  13      137.95      288.01     57.21 o
  -3   1  13    13831.76    13497.11    281.71 o
  -1   1  13     3970.74     3577.69    128.02 o
   1   1  13     3996.30     3976.09    174.02 o
   3   1  13      771.45      855.10    119.40 o
   5   1  13     8498.68     8635.23    266.92 o
   7   1  13     4822.35     5155.38    328.29 o
   9   1  13     6998.61     6817.82    320.95 o
  11   1  13     7894.51     7772.32    349.34 o
  13   1  13      169.36      181.87    161.26 o
  15   1  13     4482.95     4742.14    547.80 o
  17   1  13     1230.66      978.87    356.81 o
  19   1  13     8782.50     9243.01    531.54 o
  21   1  13     2037.64     2305.30    326.03 o
  23   1  13     1426.03     1625.74    294.28 o
  25   1  13     1370.60     1193.04    427.58 o
  27   1  13     3187.61     2895.03    367.65 o
  29   1  13     1189.25     1218.83    293.09 o
 -36   2  13      196.81       26.75    253.02 o
 -34   2  13     6440.32     6252.71    572.21 o
 -32   2  13      948.65     1106.18    315.62 o
 -30   2  13     6657.90     6808.78    549.99 o
 -28   2  13     3346.57     2881.27    227.09 o
 -26   2  13      973.28      538.04    331.87 o
 -24   2  13     3301.34     2702.96    211.51 o
 -22   2  13    17839.03    16597.76    486.08 o
 -20   2  13    14542.89    13472.14    363.77 o
 -18   2  13      305.09      323.46    105.64 o
 -16   2  13    26151.28    26670.41    574.05 o
 -14   2  13      358.50      409.15    127.17 o
 -12   2  13    20550.76    19098.87    418.61 o
 -10   2  13    17508.71    16568.74    345.69 o
  -8   2  13     5052.10     4282.50    136.72 o
  -6   2  13      659.90      354.11     58.89 o
  -4   2  13    28753.07    29554.71    584.26 o
  -2   2  13     4750.34     4708.72    198.29 o
   0   2  13    10066.68     9522.97    309.63 o
   2   2  13     5023.01     5028.08    226.58 o
   4   2  13       97.14      152.04     96.93 o
   6   2  13    10016.77     9417.20    401.87 o
   8   2  13    31736.82    29059.37    670.92 o
  10   2  13    19443.77    18197.54    487.50 o
  12   2  13      965.62     1109.88    152.49 o
  14   2  13     6112.66     6320.14    414.30 o
  16   2  13      831.84      681.23    163.52 o
  18   2  13    19675.52    20834.11   2768.38 o
  20   2  13     9386.83     9350.78    541.25 o
  22   2  13     4109.49     3944.74    396.93 o
  24   2  13      286.61      499.58    234.38 o
  26   2  13     4290.14     4054.01   1005.60 o
  28   2  13     4455.44     5275.90    459.81 o
 -35   3  13     4977.43     5877.95    572.33 o
 -33   3  13     7369.39     6356.33    568.70 o
 -31   3  13     2815.57     2130.64    308.10 o
 -29   3  13    18714.41    18382.83    820.27 o
 -27   3  13     3416.60     3789.45    267.17 o
 -25   3  13     1797.34     1531.98    191.65 o
 -23   3  13    11173.76    11335.15    410.32 o
 -21   3  13    14342.90    13842.98    439.95 o
 -19   3  13     1040.44      810.27    138.90 o
 -17   3  13    12686.80    11613.61    401.58 o
 -15   3  13    20782.71    17546.52    667.61 o
 -13   3  13     7143.04     7923.42    320.82 o
 -11   3  13    36664.16    36135.64    703.80 o
  -9   3  13     4182.26     4758.99    159.22 o
  -7   3  13      298.13      207.21     90.42 o
  -5   3  13     6952.51     7031.04    431.42 o
  -3   3  13    40659.73    39335.71    971.28 o
  -1   3  13       14.54      -35.44    182.01 o
   1   3  13    54923.58    48711.43   3349.81 o
   3   3  13    17173.64    16104.30    505.23 o
   5   3  13    14762.03    13932.54    468.77 o
   7   3  13    15094.03    15838.61    703.75 o
   9   3  13    15980.56    15536.10    440.89 o
  11   3  13     1098.55     1054.01    150.98 o
  13   3  13     8377.95     7771.22    362.72 o
  15   3  13    26054.89    23094.07    757.16 o
  17   3  13     2560.34     2642.32    210.87 o
  19   3  13    17875.89    18179.11    621.99 o
  21   3  13     7579.99     7214.49    402.37 o
  23   3  13      988.29      708.40    218.75 o
  25   3  13     5322.40     5596.08    432.77 o
  27   3  13     8469.77     9381.93    484.71 o
 -34   4  13    11895.85    13484.22    819.11 o
 -32   4  13      404.36      278.96    173.46 o
 -30   4  13    14553.77    15486.48    528.58 o
 -28   4  13    20022.46    18871.84    587.57 o
 -26   4  13     1905.73     2108.60    226.68 o
 -24   4  13     2669.81     2065.02    222.16 o
 -22   4  13    14333.11    12948.42    514.24 o
 -20   4  13     1468.03     1410.43    221.02 o
 -18   4  13    16160.27    16694.10    585.05 o
 -16   4  13    33678.29    33125.86    928.52 o
 -14   4  13    20301.34    19210.73    660.37 o
 -12   4  13    30980.18    30330.61    948.05 o
 -10   4  13    26015.67    26777.33    936.08 o
  -8   4  13     1339.74     1700.53    360.93 o
  -6   4  13    13344.23    13677.56    454.92 o
  -4   4  13    47028.71    44846.82   1101.03 o
  -2   4  13    13751.73    12839.41    439.06 o
   0   4  13    18561.19    17883.49    546.86 o
   2   4  13    58688.04    59167.44   1411.34 o
   4   4  13     4384.53     4085.99    262.59 o
   6   4  13     5213.34     5508.26    297.72 o
   8   4  13    27303.02    25930.04    743.29 o
  10   4  13     8490.07     8176.49    486.41 o
  12   4  13     5884.41     5587.81    316.93 o
  14   4  13    50230.20    49394.72   1567.23 o
  16   4  13    14850.28    16288.95    562.80 o
  18   4  13    11306.58    11092.05    526.60 o
  20   4  13    14674.13    15517.00    955.19 o
  22   4  13     3384.89     3997.64    335.58 o
  24   4  13     1117.31     1350.59    252.72 o
  26   4  13    11899.23    11887.99    537.36 o
 -33   5  13     9064.84     8554.95    429.78 o
 -31   5  13     2022.79     2095.30    249.41 o
 -29   5  13    17102.02    16527.64    559.89 o
 -27   5  13    13066.08    13444.08    577.06 o
 -25   5  13      142.71       96.04    186.79 o
 -23   5  13    11197.71    11263.91    605.77 o
 -21   5  13    28979.99    26640.94    836.48 o
 -19   5  13     5222.70     4984.18    359.59 o
 -17   5  13    38459.68    38379.24   1245.31 o
 -15   5  13    34247.51    34163.23   1174.96 o
 -13   5  13     1749.59     2072.62    300.58 o
 -11   5  13    30884.25    29695.10   1047.43 o
  -9   5  13    18696.01    16561.04    691.13 o
  -7   5  13     1567.56     1156.16    249.62 o
  -5   5  13    52673.09    52463.73   1273.35 o
  -3   5  13    62517.24    62632.31   1690.85 o
  -1   5  13      418.88      387.13    149.65 o
   1   5  13    40055.77    41000.05   1049.23 o
   3   5  13    32969.13    32078.00    870.49 o
   5   5  13      120.59      101.43    140.31 o
   7   5  13    22238.95    21603.96    662.49 o
   9   5  13    46384.84    45235.55   1511.54 o
  11   5  13      334.84      242.44    152.59 o
  13   5  13    26453.27    26231.20    986.43 o
  15   5  13    36394.02    37433.11   1292.61 o
  17   5  13      480.06      743.21    268.30 o
  19   5  13    13873.18    14387.66    986.80 o
  21   5  13    17025.43    16945.16    802.21 o
  23   5  13      829.45     1081.45    317.38 o
  25   5  13     9196.14     9385.63    846.75 o
 -30   6  13     7441.20     7251.03    474.48 o
 -28   6  13    13762.05    14192.14    620.94 o
 -26   6  13     1445.93     1731.38    288.93 o
 -24   6  13    13268.97    14250.46   1036.56 o
 -22   6  13    24119.93    27602.89   1067.67 o
 -20   6  13     2764.51     2727.09    520.12 o
 -18   6  13    12369.74    13044.40    809.63 o
 -16   6  13    21377.55    19173.65    824.79 o
 -14   6  13    19125.27    17244.41   1631.63 o
 -12   6  13    25087.14    24281.19    942.55 o
 -10   6  13    58776.53    59877.59   1843.46 o
  -8   6  13     5807.98     6199.50    446.94 o
  -6   6  13    11993.24    11954.45    601.17 o
  -4   6  13    46981.89    45743.50   1465.18 o
  -2   6  13    18615.31    18077.46    580.35 o
   0   6  13     8664.59     8332.97    919.89 o
   2   6  13    60180.86    59750.93   1462.62 o
   4   6  13     6338.01     6345.68    344.16 o
   6   6  13    15308.23    15942.41    682.89 o
   8   6  13    37191.38    36974.96   1004.41 o
  10   6  13    18559.15    17836.99    604.51 o
  12   6  13     5522.71     5399.54    453.85 o
  14   6  13    32898.87    30227.59   1121.37 o
  16   6  13    11509.07    11241.26    646.27 o
  18   6  13     6965.00     7187.52    543.25 o
  20   6  13    21900.87    23904.52   1004.69 o
  22   6  13     6744.48     7107.12    561.04 o
 -27   7  13     6296.84     7340.52    578.19 o
 -25   7  13     1623.77     1369.12    406.79 o
 -23   7  13    24245.77    23757.65   1008.44 o
 -21   7  13    18042.26    17872.02   1285.21 o
 -19   7  13     1852.08     1927.04    346.77 o
 -17   7  13    22455.16    21020.91    901.41 o
 -15   7  13     8775.52     9385.12    593.09 o
 -13   7  13      780.31      387.87    487.46 o
 -11   7  13    38736.20    37582.11   2913.88 o
  -9   7  13    24816.72    22993.70    926.19 o
  -7   7  13      337.34      477.99    237.06 o
  -5   7  13    38222.96    39019.42   1424.28 o
  -3   7  13    17248.85    15275.87    702.26 o
  -1   7  13      255.52      274.08    224.72 o
   1   7  13    13811.67    15432.89    686.68 o
   3   7  13    27517.03    29105.60    851.22 o
   5   7  13      129.10       73.36    177.59 o
   7   7  13    40518.45    38504.39   1057.72 o
   9   7  13    37482.50    38920.08   1068.61 o
  11   7  13       81.38      354.06    262.68 o
  13   7  13     9732.23    10552.68    628.45 o
  15   7  13     8913.13     9907.19    619.89 o
  17   7  13     1487.13     2102.85    672.05 o
  19   7  13    15305.75    16895.16    824.63 o
 -22   8  13    21218.65    20785.04    958.94 o
 -20   8  13     1790.09     1770.75    366.52 o
 -18   8  13     6099.41     5839.70    524.02 o
 -16   8  13     8506.28     9722.15   1044.70 o
 -14   8  13     2162.61     2061.58    365.62 o
 -12   8  13     6403.76     6794.74    536.64 o
 -10   8  13    34603.82    33604.91   1240.44 o
  -8   8  13    10012.35     9802.46    643.84 o
  -6   8  13    10138.95     9777.64    606.03 o
  -4   8  13    33862.01    36532.51   1290.20 o
  -2   8  13     3018.01     3528.65    395.58 o
   0   8  13    10798.11    10333.20   1176.34 o
   2   8  13    20169.74    20473.36    882.38 o
   4   8  13     5973.46     5979.30    378.56 o
   6   8  13     3767.43     3953.99    331.89 o
   8   8  13    34030.80    36933.88   1317.49 o
  10   8  13    13476.52    14309.96   1114.97 o
  12   8  13     5355.17     6690.29    537.00 o
  14   8  13    11121.78    12136.89    711.21 o
  16   8  13     2265.50     2174.03    396.01 o
 -17   9  13     7261.67     6553.71    571.91 o
 -15   9  13     5431.39     4783.45    503.81 o
 -13   9  13       16.44      283.89    269.88 o
 -11   9  13    12965.56    14231.17    870.50 o
  -9   9  13    17885.27    19276.88    883.00 o
  -7   9  13      408.22      476.06    289.38 o
  -5   9  13    11011.31    11539.83    674.80 o
  -3   9  13     6167.21     5779.31    504.39 o
  -1   9  13      159.17      259.88    245.25 o
   1   9  13    11343.88    12573.06    815.57 o
   3   9  13    22354.58    23689.52    982.30 o
   5   9  13     1353.72     1942.00    418.18 o
   7   9  13    12583.36    12115.75    998.68 o
   9   9  13    10964.26    12483.54    721.85 o
 -36   0  14    19490.88    20632.70   1419.33 o
 -34   0  14     2640.50     2178.48    530.52 o
 -32   0  14     3818.85     3966.00    662.15 o
 -30   0  14    21111.44    20238.77   1308.47 o
 -28   0  14    11261.15    13721.15   1029.36 o
 -26   0  14    10884.39    10590.51    892.77 o
 -24   0  14    33341.57    33344.86   1203.06 o
 -22   0  14    21060.09    19033.33    757.10 o
 -20   0  14     9388.47     9027.39    356.71 o
 -18   0  14    59123.59    58768.83   1399.20 o
 -16   0  14     8460.29     8577.26    330.04 o
 -14   0  14    24242.38    23018.97    635.63 o
 -12   0  14    87818.77    83477.86   2292.54 o
 -10   0  14    36105.02    31814.79   1013.15 o
  -8   0  14    16210.53    16563.98    482.73 o
  -6   0  14   133309.14   139249.92   3047.00 o
  -4   0  14    25768.57    25036.88    554.54 o
  -2   0  14    29128.54    27046.70    694.86 o
   0   0  14    51968.00    51718.38   1196.92 o
   2   0  14    35997.31    36387.58    780.97 o
   4   0  14    13180.18    12829.41    851.20 o
   6   0  14   107141.84    98123.43   5679.29 o
   8   0  14    88457.09    89773.27   2524.08 o
  10   0  14    11578.20    11333.06    630.48 o
  12   0  14    29752.43    31517.96   1063.45 o
  14   0  14    16975.87    15100.88    938.30 o
  16   0  14      542.33      373.14    292.97 o
  18   0  14    27814.43    27196.83   1416.36 o
  20   0  14    42585.55    40364.70   1934.01 o
  22   0  14     1176.39     1106.56    405.80 o
  24   0  14    34800.45    37154.89   1856.80 o
  26   0  14    19281.92    19310.37   1205.54 o
  28   0  14       35.61      180.14    359.29 o
 -37   1  14    15750.56    17438.15    916.03 o
 -35   1  14    10989.77    11205.94    754.46 o
 -33   1  14     1462.64     1705.29    482.02 o
 -31   1  14     9605.26    10405.57    677.88 o
 -29   1  14    26090.54    26735.36   1101.60 o
 -27   1  14      582.30      762.93    232.87 o
 -25   1  14    36128.24    37322.51   1049.21 o
 -23   1  14    36617.70    36803.46    757.50 o
 -21   1  14     2039.64     2173.50    160.09 o
 -19   1  14    41531.81    37624.48    758.98 o
 -17   1  14    22227.19    21070.35    470.82 o
 -15   1  14     1692.42     1661.92    182.35 o
 -13   1  14    33888.66    36830.75    711.20 o
 -11   1  14   100257.02   107922.44   1702.33 o
  -9   1  14      404.13      548.95     84.06 o
  -7   1  14    78403.27    77235.38   1847.71 o
  -5   1  14    90885.33    91308.35   1319.36 o
  -3   1  14       46.48      140.95     58.70 o
  -1   1  14    36061.16    36212.92    695.73 o
   1   1  14    91451.15    91987.95   1576.07 o
   3   1  14     1714.59     1741.38    139.26 o
   5   1  14    63492.41    59264.53   1076.97 o
   7   1  14   128388.88   125748.04   2968.31 o
   9   1  14     7232.33     8054.88   1034.68 o
  11   1  14    44700.96    46129.01   1167.99 o
  13   1  14    42598.37    43187.83   1112.97 o
  15   1  14     2474.57     2473.82    241.52 o
  17   1  14    19582.78    18564.77   1868.19 o
  19   1  14    52449.63    51803.18   1644.68 o
  21   1  14     7823.29     7273.81    501.45 o
  23   1  14    27254.93    26313.56   1020.41 o
  25   1  14    31755.97    32344.11   1324.31 o
  27   1  14      955.56     1039.83    282.75 o
  29   1  14     5820.94     5737.00    488.86 o
 -36   2  14    13162.00    13478.58    821.55 o
 -34   2  14      435.60      236.90    261.40 o
 -32   2  14    10549.53    11797.19    730.27 o
 -30   2  14    23595.11    23554.11   1027.25 o
 -28   2  14    10605.70     9985.15    749.88 o
 -26   2  14     6068.10     6502.85    396.28 o
 -24   2  14    33043.61    31673.15    933.05 o
 -22   2  14     8957.20     8331.49    337.67 o
 -20   2  14    29033.11    27963.40    612.70 o
 -18   2  14    67491.30    68542.81   1795.99 o
 -16   2  14    10468.79    11697.01    723.71 o
 -14   2  14     6078.01     6180.91    235.18 o
 -12   2  14    55953.69    55355.27    929.10 o
 -10   2  14    24849.87    24920.24    476.75 o
  -8   2  14    18729.69    18662.87    366.95 o
  -6   2  14    92882.90    94812.52   1470.20 o
  -4   2  14     8785.38     8674.21    246.41 o
  -2   2  14    23880.02    23883.56    574.56 o
   0   2  14    52896.02    49156.89   1033.66 o
   2   2  14    41186.53    37601.51   1690.97 o
   4   2  14     3625.98     3619.39    208.69 o
   6   2  14    75740.66    69110.20   2158.20 o
   8   2  14    38001.90    36323.16    805.88 o
  10   2  14    18698.96    17227.38    524.43 o
  12   2  14    66804.00    66782.84   1357.09 o
  14   2  14    15942.70    15546.43    492.87 o
  16   2  14     2852.93     2402.87    211.07 o
  18   2  14    43009.30    42953.96    870.17 o
  20   2  14    21303.78    21166.23    859.07 o
  22   2  14      648.30      443.26    232.60 o
  24   2  14    26916.47    28458.49   1078.05 o
  26   2  14    10515.67    11039.17    633.85 o
  28   2  14     1207.48      540.67    316.23 o
 -35   3  14     4469.76     5201.71    545.40 o
 -33   3  14      447.84       37.83    267.06 o
 -31   3  14    16417.86    17833.67    816.29 o
 -29   3  14    25029.44    24707.38    689.62 o
 -27   3  14       45.59      160.29    145.81 o
 -25   3  14     9036.45     9509.38    388.93 o
 -23   3  14    11974.14    11457.36    439.44 o
 -21   3  14        9.31      167.11    132.40 o
 -19   3  14    30040.14    30139.70    702.71 o
 -17   3  14    60184.75    60514.71   1148.16 o
 -15   3  14      364.86      372.85    113.51 o
 -13   3  14    25528.51    23470.77    592.82 o
 -11   3  14    32365.41    31020.55    673.26 o
  -9   3  14     1949.98     1892.73    112.95 o
  -7   3  14    19038.42    18236.49    470.61 o
  -5   3  14    74811.13    75103.45   1859.58 o
  -3   3  14      598.89      641.71    139.25 o
  -1   3  14    71836.88    67778.51   1576.18 o
   1   3  14    61989.63    62426.36   1472.40 o
   3   3  14      189.67      -44.72    132.70 o
   5   3  14    12670.44    12815.93    453.29 o
   7   3  14    17318.14    14668.43    500.99 o
   9   3  14       68.40      236.21    121.97 o
  11   3  14    30165.19    29150.31    696.82 o
  13   3  14    32651.56    33166.14    775.04 o
  15   3  14     2456.99     2439.54    212.70 o
  17   3  14    11020.35    11117.08    472.51 o
  19   3  14    25669.25    25663.96    785.78 o
  21   3  14     3030.72     3284.93    313.05 o
  23   3  14     4227.09     4679.46    361.21 o
  25   3  14    19596.39    21505.27    732.60 o
  27   3  14      290.29      227.10    220.72 o
 -34   4  14     1455.32     1372.79    442.43 o
 -32   4  14     4997.92     6094.16    361.13 o
 -30   4  14     8928.14     8765.91    410.92 o
 -28   4  14      691.68      632.61    184.24 o
 -26   4  14     1746.20     1848.15    224.74 o
 -24   4  14     4954.24     5221.86    309.82 o
 -22   4  14     5881.39     6258.86    324.32 o
 -20   4  14     5338.08     6280.19    373.91 o
 -18   4  14    21928.21    20780.45    693.64 o
 -16   4  14     8736.00     7697.73    393.36 o
 -14   4  14     2858.03     3764.78    418.92 o
 -12   4  14    20907.82    21415.88    813.84 o
 -10   4  14     4009.68     3870.53    342.10 o
  -8   4  14     3736.83     3773.46    339.45 o
  -6   4  14    14401.65    14538.82    475.96 o
  -4   4  14     6397.40     5869.66    287.36 o
  -2   4  14      812.55      727.70    157.01 o
   0   4  14    20143.52    19187.78    622.62 o
   2   4  14    30702.61    29987.16    816.50 o
   4   4  14       76.20      150.33    232.85 o
   6   4  14    15550.62    14529.86    539.35 o
   8   4  14     7730.16     7749.23    365.97 o
  10   4  14      293.26      581.77    166.55 o
  12   4  14    21494.76    20552.95    653.05 o
  14   4  14    18008.65    17358.15    589.26 o
  16   4  14      742.85      614.13    150.50 o
  18   4  14    16740.98    17052.86    816.79 o
  20   4  14     2555.03     2711.40    299.63 o
  22   4  14       16.18      -51.25    196.53 o
  24   4  14     7212.21     7941.40    620.20 o
  26   4  14     5275.09     5879.69    567.72 o
 -31   5  14     2107.97     2072.58    255.11 o
 -29   5  14     2208.37     2412.75    263.18 o
 -27   5  14     1594.91     1531.00    222.60 o
 -25   5  14     4291.44     3554.93    333.76 o
 -23   5  14     4592.68     3901.44    379.28 o
 -21   5  14     2745.20     2936.82    304.25 o
 -19   5  14     5405.91     5735.00    380.58 o
 -17   5  14     7138.87     7733.60    419.02 o
 -15   5  14      117.29      224.37    220.11 o
 -13   5  14     8377.83     8330.99    738.86 o
 -11   5  14     2793.96     2300.67    313.06 o
  -9   5  14     6379.33     5753.25    425.38 o
  -7   5  14     5153.66     5738.22    418.38 o
  -5   5  14    39466.64    38318.03    989.47 o
  -3   5  14     4416.40     4222.12    274.53 o
  -1   5  14    11592.94    10904.74    422.72 o
   1   5  14     4823.34     5533.57    309.91 o
   3   5  14      652.91      449.60    166.74 o
   5   5  14     3155.58     3605.85    271.41 o
   7   5  14    10237.95     9187.99    408.89 o
   9   5  14     3281.28     3016.23    271.18 o
  11   5  14      648.19      507.78    175.43 o
  13   5  14     9134.13     9157.42    703.62 o
  15   5  14      713.16      914.96    275.30 o
  17   5  14     4169.72     3718.09    419.38 o
  19   5  14     2231.10     2505.22    373.57 o
  21   5  14      335.81      294.29    276.32 o
  23   5  14      638.16      937.31    326.14 o
 -28   6  14     1431.97     1107.67    265.72 o
 -26   6  14     1613.20     1599.77    278.91 o
 -24   6  14      845.42      868.16    239.49 o
 -22   6  14     6741.31     7184.28    797.75 o
 -20   6  14     1020.56     1156.52    290.56 o
 -18   6  14     6511.31     6686.08    503.32 o
 -16   6  14      573.86      672.45    270.14 o
 -14   6  14     9529.09     8548.67    548.11 o
 -12   6  14     4872.59     4936.76    434.66 o
 -10   6  14      349.33       56.48    219.28 o
  -8   6  14       14.66       17.04    213.77 o
  -6   6  14     2425.99     2589.49    532.00 o
  -4   6  14     6395.72     6248.97    577.53 o
  -2   6  14        3.65      -38.34    140.78 o
   0   6  14     2398.96     2448.93    298.20 o
   2   6  14      124.93      261.01    166.21 o
   4   6  14     3156.87     3665.11    289.18 o
   6   6  14     2182.19     2202.30    245.58 o
   8   6  14     2636.48     2355.54    254.89 o
  10   6  14     2876.63     3438.64    291.70 o
  12   6  14      783.50     1382.23    308.99 o
  14   6  14     4521.48     5476.31    478.04 o
  16   6  14     4188.74     4267.12    453.12 o
  18   6  14      862.36     1434.97    537.44 o
  20   6  14      244.92      428.79    308.89 o
  22   6  14      192.54      161.47    303.39 o
 -25   7  14      110.23      -25.73    268.25 o
 -23   7  14       38.06      -18.22    253.92 o
 -21   7  14     1248.89      847.82    305.23 o
 -19   7  14      207.52      -12.03    236.46 o
 -17   7  14       79.94       50.52    237.14 o
 -15   7  14      290.32      305.14    261.71 o
 -13   7  14        3.60      146.39    241.10 o
 -11   7  14      105.53     -213.09    236.55 o
  -9   7  14      468.33      598.91    267.92 o
  -7   7  14      668.87      822.42    277.90 o
  -5   7  14       19.22     -303.51    202.34 o
  -3   7  14     2367.54     1951.91    316.68 o
  -1   7  14        2.33      115.71    217.86 o
   1   7  14      116.71       78.26    177.52 o
   3   7  14      103.74      177.46    181.83 o
   5   7  14     1632.30     1920.68    252.73 o
   7   7  14       13.21     -123.63    185.45 o
   9   7  14      210.73      558.55    189.49 o
  11   7  14     1408.46     1459.00    489.93 o
  13   7  14      573.46      342.03    283.78 o
  15   7  14      256.07      164.36    449.35 o
  17   7  14      695.75     1248.65    345.70 o
 -22   8  14        2.94     -164.14    364.73 o
 -20   8  14     2801.90     2706.90    605.24 o
 -18   8  14       52.64      -36.06    265.46 o
 -16   8  14      239.59       -3.00    252.97 o
 -14   8  14       99.89      124.36    255.36 o
 -12   8  14     4344.02     4598.46    933.35 o
 -10   8  14        2.17      -35.28    254.27 o
  -8   8  14     1475.45     1598.38    328.54 o
  -6   8  14     1386.99     1707.74    344.66 o
  -4   8  14        3.78     -180.26    290.99 o
  -2   8  14      308.18      312.92    470.63 o
   0   8  14     2041.76     2093.93    386.01 o
   2   8  14      352.98      345.07    258.34 o
   4   8  14     2557.55     2680.23    518.14 o
   6   8  14     2066.84     2461.07    295.62 o
   8   8  14      639.18      776.17    309.09 o
  10   8  14     1016.26     1081.13    346.42 o
  12   8  14      474.52      935.79    325.32 o
  14   8  14       22.31     -172.16    299.48 o
 -15   9  14       48.63       82.58    293.53 o
 -13   9  14     6281.61     5429.26    526.97 o
 -11   9  14     1750.54     1086.95    328.45 o
  -9   9  14      162.29      354.06    274.97 o
  -7   9  14     2483.78     2946.74    421.10 o
  -5   9  14     2758.10     2983.20    458.76 o
  -3   9  14       39.17       78.08    417.19 o
  -1   9  14     1121.79     1209.42    346.91 o
   1   9  14     1110.98     1097.16    473.60 o
   3   9  14     1205.64     1207.75    317.48 o
   5   9  14     3718.51     4239.17    701.75 o
   7   9  14     5586.36     6295.91    778.95 o
 -35   1  15      103.01     -144.67    351.37 o
 -33   1  15      346.08      -32.83    273.18 o
 -31   1  15       63.08       -0.54    227.29 o
 -29   1  15     1915.59     2261.12    368.11 o
 -27   1  15     1577.83     1613.94    244.50 o
 -25   1  15     1654.57     1621.17    234.69 o
 -23   1  15      434.89      496.84    123.23 o
 -21   1  15      385.99      292.83    108.65 o
 -19   1  15      132.13      175.53    102.47 o
 -17   1  15     1875.61     1529.62    238.48 o
 -15   1  15      132.69       65.76     77.91 o
 -13   1  15      518.82      562.72    140.01 o
 -11   1  15      257.74      305.41     78.25 o
  -9   1  15     2091.88     2103.26    124.78 o
  -7   1  15     4676.71     4224.45    176.57 o
  -5   1  15     5293.23     4799.02    151.01 o
  -3   1  15     3574.79     3955.22    188.74 o
  -1   1  15      354.17      511.01    116.79 o
   1   1  15     1686.49     1718.75    188.37 o
   3   1  15     4850.57     4704.29    217.06 o
   5   1  15     5951.61     5691.73    233.34 o
   7   1  15     1361.57     1332.20    145.49 o
   9   1  15      708.77      513.46    153.69 o
  11   1  15     4930.50     4495.02    293.56 o
  13   1  15       12.23      -32.68    179.87 o
  15   1  15     1818.62     1819.92    227.76 o
  17   1  15     1049.23     1308.71    276.86 o
  19   1  15      384.42      310.36    207.25 o
  21   1  15      641.57      504.73    240.27 o
  23   1  15      267.59       -2.25    216.24 o
  25   1  15      788.66      891.67    282.43 o
  27   1  15       15.62      151.14    247.78 o
 -34   2  15      169.57      363.80    277.79 o
 -32   2  15     3763.34     3480.72    585.94 o
 -30   2  15     1088.65      586.19    591.88 o
 -28   2  15     6171.84     6184.77    408.09 o
 -26   2  15     4796.07     4638.99    352.59 o
 -24   2  15     1682.98     1289.46    316.78 o
 -22   2  15      635.11      589.50    146.70 o
 -20   2  15     7698.51     7532.80    279.03 o
 -18   2  15    13230.22    13377.21    406.55 o
 -16   2  15    12272.45    12230.10    347.31 o
 -14   2  15    33226.73    32143.82    747.08 o
 -12   2  15      292.37      373.54     87.50 o
 -10   2  15    17766.91    17693.39    387.50 o
  -8   2  15      887.48      975.81     92.81 o
  -6   2  15    17638.17    17853.89    479.01 o
  -4   2  15       30.11      170.81    100.17 o
  -2   2  15    23625.70    20612.54    721.73 o
   0   2  15     3609.01     3289.02    227.43 o
   2   2  15     9236.51     8089.58    363.66 o
   4   2  15     8352.32     7908.34    303.72 o
   6   2  15     3009.26     2652.29    268.21 o
   8   2  15      334.79      217.21    122.03 o
  10   2  15     3722.70     3301.45    225.51 o
  12   2  15    13756.15    14555.24    447.81 o
  14   2  15      135.52      243.04    132.50 o
  16   2  15     7865.58     7023.40    323.65 o
  18   2  15     3417.66     3736.65    367.95 o
  20   2  15     1043.87      849.35    210.67 o
  22   2  15     1504.63     1421.55    208.49 o
  24   2  15     5841.80     5502.67    407.03 o
  26   2  15     1001.04     1104.83    211.71 o
 -33   3  15     6762.43     6872.61    680.96 o
 -31   3  15     8974.64     8456.37    487.05 o
 -29   3  15     1075.84     1066.86    190.08 o
 -27   3  15     7182.87     6963.66    511.73 o
 -25   3  15     4136.35     4174.53    317.29 o
 -23   3  15      542.73      557.17    156.18 o
 -21   3  15     7677.46     8050.01    349.73 o
 -19   3  15    19016.76    19461.84    483.79 o
 -17   3  15       16.44       31.49    105.59 o
 -15   3  15    15251.26    15343.58    406.70 o
 -13   3  15    40700.43    40712.27    819.61 o
 -11   3  15       95.18        9.79    100.25 o
  -9   3  15     7469.13     7417.83    256.80 o
  -7   3  15    21234.00    20227.14    484.76 o
  -5   3  15     8042.88     7935.20    294.61 o
  -3   3  15    24743.13    23539.63    668.45 o
  -1   3  15    63067.04    62697.43   1485.89 o
   1   3  15     6587.54     5859.09    304.27 o
   3   3  15    12661.56    12594.18    586.64 o
   5   3  15    21103.20    19400.17    605.38 o
   7   3  15     3507.42     3342.25    258.33 o
   9   3  15     8136.44     7332.95    307.85 o
  11   3  15    24292.77    23113.21    622.87 o
  13   3  15     7878.31     7911.74    331.37 o
  15   3  15     9856.60     9509.08    365.88 o
  17   3  15    23814.19    22412.63    608.78 o
  19   3  15      342.20      458.85    194.25 o
  21   3  15     4526.81     4434.15    354.64 o
  23   3  15     5148.98     5371.23    385.16 o
  25   3  15     2555.34     1778.92    282.32 o
 -32   4  15    10051.14    11342.62    890.73 o
 -30   4  15     3941.96     4049.73    304.02 o
 -28   4  15     2675.54     2919.02    263.09 o
 -26   4  15     8783.54     8417.82    390.12 o
 -24   4  15     3372.43     3296.08    264.12 o
 -22   4  15     1757.47     2149.25    223.93 o
 -20   4  15    34052.84    33088.20    829.93 o
 -18   4  15     8053.95     8528.01    360.14 o
 -16   4  15     5510.90     5266.79    338.84 o
 -14   4  15    48057.99    48126.96   1250.29 o
 -12   4  15    12146.19    12464.75    598.08 o
 -10   4  15      332.92      265.84    485.98 o
  -8   4  15    12195.64    12961.46    606.15 o
  -6   4  15    22816.58    23501.20    674.20 o
  -4   4  15     8141.65     8782.81    366.98 o
  -2   4  15   102439.75    98213.03   2226.02 o
   0   4  15    35729.29    35875.50    942.95 o
   2   4  15      721.36      492.24    164.08 o
   4   4  15    12868.11    12179.27    481.09 o
   6   4  15    15111.78    14261.69    509.54 o
   8   4  15      928.89     1021.87    185.19 o
  10   4  15    38667.26    37405.78   1011.18 o
  12   4  15    14413.85    14472.24    529.64 o
  14   4  15      805.79      653.98    180.12 o
  16   4  15    27988.50    27001.44   1327.77 o
  18   4  15     8657.50     8234.01    685.91 o
  20   4  15       15.18      164.34    219.98 o
  22   4  15     6960.04     7281.96    442.03 o
  24   4  15     5869.04     6695.59    438.54 o
 -31   5  15    14586.43    15554.96    563.09 o
 -29   5  15        2.98      -66.60    161.70 o
 -27   5  15     9166.08     9451.66    430.98 o
 -25   5  15     7094.51     7503.71    383.52 o
 -23   5  15        8.31      143.55    184.23 o
 -21   5  15    17160.39    17544.24    651.05 o
 -19   5  15    33193.80    33389.66    987.33 o
 -17   5  15      626.94      438.26    244.49 o
 -15   5  15    22864.88    22843.41    900.55 o
 -13   5  15    35953.43    34670.41   1199.56 o
 -11   5  15      467.64      670.07    239.05 o
  -9   5  15    11020.67    10497.85   1304.02 o
  -7   5  15    16870.10    17636.11   1063.01 o
  -5   5  15      394.06      106.38    199.03 o
  -3   5  15    33753.36    33001.91    890.58 o
  -1   5  15    58845.71    57471.10   1403.86 o
   1   5  15     2177.55     2247.87    252.68 o
   3   5  15     5696.12     6185.83    347.19 o
   5   5  15    11683.28    12061.76    477.71 o
   7   5  15     1304.41     1483.67    214.57 o
   9   5  15    11966.93    11282.57    468.27 o
  11   5  15    30176.14    29506.44    862.47 o
  13   5  15     8552.62     8992.34    608.26 o
  15   5  15     9694.27     9690.46    600.37 o
  17   5  15    29362.43    27327.91   1073.53 o
  19   5  15     1087.14     1087.61    321.79 o
  21   5  15     2595.65     2430.79    388.31 o
  23   5  15     9885.68    10447.28    671.63 o
 -28   6  15     2564.90     2801.34    333.87 o
 -26   6  15    13983.65    14083.25    668.41 o
 -24   6  15     6442.36     6827.09    446.31 o
 -22   6  15     4710.59     5115.84    474.13 o
 -20   6  15    22894.16    24296.71    983.72 o
 -18   6  15     8312.37     9356.31    815.07 o
 -16   6  15      530.41      690.95    262.02 o
 -14   6  15    19881.58    20244.78   1460.90 o
 -12   6  15    12273.86    11780.43    644.08 o
 -10   6  15     2099.43     2357.15    344.93 o
  -8   6  15    30860.30    30038.39   1093.80 o
  -6   6  15    15517.89    14027.90    679.54 o
  -4   6  15      913.44     1228.86    284.58 o
  -2   6  15    41171.95    41619.93   1381.20 o
   0   6  15    25243.81    25088.47   1085.23 o
   2   6  15     1529.49     1790.15    236.46 o
   4   6  15    34538.57    36562.98   1008.98 o
   6   6  15    18734.94    19887.38   1011.08 o
   8   6  15     5629.90     6178.66    365.73 o
  10   6  15    36878.21    36818.61   1031.30 o
  12   6  15    10812.48    12435.66    671.41 o
  14   6  15       27.35       50.35    345.92 o
  16   6  15    16615.91    18849.81    866.59 o
  18   6  15    15939.29    16201.28   1023.91 o
  20   6  15      421.49      344.08    301.99 o
 -25   7  15    18339.12    19568.90    900.01 o
 -23   7  15     1700.74      874.97    728.96 o
 -21   7  15    10498.41    10622.80    660.13 o
 -19   7  15    16301.86    17323.66    898.71 o
 -17   7  15      988.84     1078.71    314.50 o
 -15   7  15    11056.96    10330.54    637.54 o
 -13   7  15    23722.55    23290.21    966.52 o
 -11   7  15     2374.35     2072.72    347.30 o
  -9   7  15    23059.52    23821.78    972.45 o
  -7   7  15    36735.19    38729.27   1351.08 o
  -5   7  15     1843.13     1877.99    391.45 o
  -3   7  15     9606.74    10800.08    619.41 o
  -1   7  15    16443.39    17112.07    777.01 o
   1   7  15      764.74      912.16    274.24 o
   3   7  15     9376.46     9498.88    451.22 o
   5   7  15    38850.56    42474.72   1154.60 o
   7   7  15     6750.70     6867.84    401.76 o
   9   7  15    13853.17    14140.47    564.98 o
  11   7  15    28202.68    28923.74   1127.76 o
  13   7  15     1325.33     1688.26    351.95 o
  15   7  15     4271.82     5050.79    503.58 o
  17   7  15    19228.01    20349.79   1528.70 o
 -20   8  15    12753.16    12611.06    924.94 o
 -18   8  15     3634.11     3467.12    449.66 o
 -16   8  15     1453.19     1538.01    343.97 o
 -14   8  15    14658.59    16058.54    791.04 o
 -12   8  15    13744.04    15027.70   1313.92 o
 -10   8  15     1520.22     1845.66    340.73 o
  -8   8  15    28302.47    30312.23   1170.92 o
  -6   8  15    13127.47    14349.90    738.77 o
  -4   8  15      674.41      684.34    288.46 o
  -2   8  15    13334.55    14121.88    719.93 o
   0   8  15     8335.91     8955.03    788.84 o
   2   8  15     2294.51     2622.01    816.06 o
   4   8  15    22691.58    23761.78   2106.23 o
   6   8  15    14834.08    14906.66    596.25 o
   8   8  15      391.77      977.32    312.99 o
  10   8  15    14539.61    16129.75   1651.43 o
  12   8  15     8079.36     9328.50    635.48 o
 -11   9  15     2780.46     2884.56    428.07 o
  -9   9  15     9475.47     8935.51    961.56 o
  -7   9  15    12449.63    13422.87    753.20 o
  -5   9  15       76.21      185.48    276.94 o
  -3   9  15     2548.41     2515.84    386.35 o
  -1   9  15     6748.15     7846.09    950.67 o
   1   9  15     3886.26     4098.58    461.70 o
   3   9  15     4830.17     5076.89    767.56 o
 -36   0  16     1477.89     2060.70    589.90 o
 -34   0  16     8502.73     6447.35    852.19 o
 -32   0  16     5452.95     5923.76    791.81 o
 -30   0  16     4871.66     5803.01    758.16 o
 -28   0  16    56445.54    55341.87   2641.69 o
 -26   0  16    20246.80    20933.58   1284.72 o
 -24   0  16    12408.81    12373.63    601.55 o
 -22   0  16    46537.04    46962.43   1505.45 o
 -20   0  16    16699.94    16810.49    705.28 o
 -18   0  16     3897.89     3281.62    227.20 o
 -16   0  16    19290.52    20368.68    602.77 o
 -14   0  16    36315.14    33633.47   1329.25 o
 -12   0  16     4545.34     4002.34    711.37 o
 -10   0  16   128711.38   128465.20   2851.53 o
  -8   0  16    91034.38    93995.58   2127.48 o
  -6   0  16     5870.75     5405.27    255.17 o
  -4   0  16    14916.93    14678.78    454.81 o
  -2   0  16    25700.01    24320.47    680.06 o
   0   0  16     2131.71     2232.54    200.29 o
   2   0  16    80901.13    78347.48   1764.24 o
   4   0  16    55372.28    55028.39   1346.56 o
   6   0  16     2070.53     1834.09    255.64 o
   8   0  16    43104.33    42092.77   1346.15 o
  10   0  16    26303.81    25158.84    914.29 o
  12   0  16      564.42      307.90    194.47 o
  14   0  16    26584.64    25158.90   1349.05 o
  16   0  16    37265.25    36221.53   1761.79 o
  18   0  16      246.45      368.19    343.45 o
  20   0  16    44138.53    42332.36   2032.98 o
  22   0  16    33883.72    34617.12   1766.74 o
  24   0  16      123.01      -66.31    327.61 o
  26   0  16    12760.58    13372.75   1028.37 o
 -35   1  16     5936.43     5805.60    596.83 o
 -33   1  16     5515.95     5644.46    556.57 o
 -31   1  16      489.27      693.69    590.40 o
 -29   1  16     9459.41    10077.47    980.36 o
 -27   1  16    35040.34    35712.92   1047.31 o
 -25   1  16     4880.86     5157.03    355.79 o
 -23   1  16    15314.44    15784.84    490.32 o
 -21   1  16    58906.68    56910.83   1409.11 o
 -19   1  16     3867.17     3681.30    202.46 o
 -17   1  16    19389.75    19170.30   1041.88 o
 -15   1  16    44714.04    45096.91    856.34 o
 -13   1  16    10025.46    10439.37    461.97 o
 -11   1  16    28294.07    28016.87    567.54 o
  -9   1  16   134107.61   132484.53   2075.04 o
  -7   1  16    13323.67    13229.92    510.79 o
  -5   1  16    29070.77    28007.97    571.84 o
  -3   1  16    33571.22    34588.97    681.94 o
  -1   1  16    15875.31    16176.12    395.77 o
   1   1  16    10218.42    10168.21    301.43 o
   3   1  16    91851.24    89946.42   1570.72 o
   5   1  16    22258.57    21719.46    585.84 o
   7   1  16    26737.23    23962.14    544.85 o
   9   1  16    71983.67    74602.40   1502.64 o
  11   1  16     2525.45     2435.99    243.13 o
  13   1  16    12654.01    12965.92    499.64 o
  15   1  16    25700.68    25490.84    779.64 o
  17   1  16    12813.34    13061.92    651.11 o
  19   1  16     3214.34     3863.15    410.80 o
  21   1  16    46231.80    47552.89   1586.70 o
  23   1  16     5505.14     5036.60    469.87 o
  25   1  16     5496.49     5136.67   1218.90 o
 -34   2  16     9317.83     9957.90    717.37 o
 -32   2  16     8034.09     9436.69   1369.34 o
 -30   2  16      110.72      219.66    392.44 o
 -28   2  16    18258.45    18883.59    691.50 o
 -26   2  16    13509.74    13919.25    567.77 o
 -24   2  16     1702.13     1658.52    238.76 o
 -22   2  16    33166.13    32335.82    799.10 o
 -20   2  16    11635.63    11068.94    338.51 o
 -18   2  16     1378.15     1161.32    142.44 o
 -16   2  16    21252.55    19808.94    479.31 o
 -14   2  16    26561.56    24776.15    555.64 o
 -12   2  16     6421.15     6220.75    368.43 o
 -10   2  16    54213.20    52767.95    984.87 o
  -8   2  16    39910.22    41640.54    788.80 o
  -6   2  16     5044.23     5557.70    212.32 o
  -4   2  16    48755.66    47818.05    889.84 o
  -2   2  16    34986.32    32465.52    753.13 o
   0   2  16      809.97      839.74    144.00 o
   2   2  16    37300.52    35960.09    825.92 o
   4   2  16    40782.09    39932.72    878.89 o
   6   2  16      167.24      232.97    124.66 o
   8   2  16    28575.42    27301.86    665.51 o
  10   2  16    35308.02    33945.00    787.32 o
  12   2  16      439.24      467.15    144.62 o
  14   2  16    25001.99    24042.95    865.88 o
  16   2  16    29192.24    29811.41    748.03 o
  18   2  16     4316.45     4341.83    418.59 o
  20   2  16    14152.52    13044.98    540.79 o
  22   2  16    17726.08    17283.29    643.13 o
  24   2  16       35.03      184.93    208.81 o
  26   2  16    13229.40    14502.41    791.48 o
 -33   3  16    12433.63    12303.16    773.79 o
 -31   3  16     3274.66     3438.58    352.30 o
 -29   3  16     4945.25     4950.82    501.58 o
 -27   3  16    11295.23    12559.18    457.70 o
 -25   3  16      413.70      542.96    166.15 o
 -23   3  16     7743.84     7836.41    354.56 o
 -21   3  16    23421.35    23131.95    634.90 o
 -19   3  16     4780.59     4815.82    239.37 o
 -17   3  16    14884.24    14954.31    410.37 o
 -15   3  16    35695.45    32934.10    783.74 o
 -13   3  16     5649.16     5102.10    233.18 o
 -11   3  16     7506.31     7902.58    274.25 o
  -9   3  16    31355.34    30875.50    561.12 o
  -7   3  16      564.01      750.55    112.68 o
  -5   3  16     8341.86     7594.03    559.73 o
  -3   3  16    44744.10    43798.57   1101.78 o
  -1   3  16    19431.43    17719.57    567.20 o
   1   3  16     4955.16     5033.28    382.76 o
   3   3  16    56336.97    53965.74   1328.52 o
   5   3  16     8494.98     8062.01    374.01 o
   7   3  16    11335.18    11637.72    767.07 o
   9   3  16    27774.27    28740.40    825.43 o
  11   3  16    11518.27    11072.72    394.84 o
  13   3  16     5747.60     5792.72    298.39 o
  15   3  16    29687.89    29322.92    736.65 o
  17   3  16    12273.48    12587.54    439.59 o
  19   3  16     1650.09     1331.32    243.87 o
  21   3  16    11543.06    11560.86    525.66 o
  23   3  16     2317.70     2136.19    308.58 o
  25   3  16     3166.88     3772.80    353.93 o
 -32   4  16     3618.73     3630.44    374.73 o
 -30   4  16     1141.27     1066.93    208.05 o
 -28   4  16     4097.78     3595.04    319.58 o
 -26   4  16     1677.36     1501.10    245.29 o
 -24   4  16       19.10      -24.60    151.40 o
 -22   4  16    13470.99    12960.39    462.94 o
 -20   4  16     8056.90     8002.80    364.24 o
 -18   4  16     1200.13     1044.02    177.95 o
 -16   4  16    18190.99    18699.32    551.86 o
 -14   4  16     7267.71     7485.77    417.32 o
 -12   4  16      607.63      817.61    430.05 o
 -10   4  16    18859.14    18975.89    773.79 o
  -8   4  16     8417.74     8613.36    502.36 o
  -6   4  16     1419.78     1644.90    188.66 o
  -4   4  16    30005.17    29744.04    818.49 o
  -2   4  16    25676.88    24809.48    721.50 o
   0   4  16      841.03      704.03    170.11 o
   2   4  16    17046.28    16437.50    553.23 o
   4   4  16    10002.72     9899.79    418.24 o
   6   4  16      396.72      475.39    160.71 o
   8   4  16    13245.86    12696.78    494.33 o
  10   4  16    14680.05    14033.09    526.62 o
  12   4  16       49.89      -13.85    178.23 o
  14   4  16    11158.00    10519.83    461.12 o
  16   4  16     9952.27    11032.18    632.27 o
  18   4  16      429.16       78.98    252.61 o
  20   4  16     5080.72     4658.98   1015.01 o
  22   4  16     7449.08     8768.84    483.26 o
 -29   5  16     2312.88     2261.14    263.97 o
 -27   5  16     2317.51     2259.31    256.85 o
 -25   5  16      679.94      560.49    185.44 o
 -23   5  16      321.32      398.57    169.89 o
 -21   5  16     8101.36     9032.92    592.95 o
 -19   5  16     1444.85     1625.76    322.04 o
 -17   5  16     4012.36     4450.17    414.40 o
 -15   5  16     6721.50     6786.43    490.45 o
 -13   5  16       58.54       62.04    213.81 o
 -11   5  16     3134.11     2670.43    345.26 o
  -9   5  16     6787.96     8291.25    545.86 o
  -7   5  16     2111.24     2392.26    328.05 o
  -5   5  16      853.17     1441.50    657.70 o
  -3   5  16    17322.30    16741.23    560.06 o
  -1   5  16     1472.21     1469.34    210.61 o
   1   5  16     4818.67     4314.43    501.33 o
   3   5  16     4075.37     3544.10    282.45 o
   5   5  16      618.16      600.68    181.57 o
   7   5  16       96.52      280.35    191.47 o
   9   5  16    11666.41    11938.61   1141.95 o
  11   5  16     7333.47     7921.73    410.19 o
  13   5  16     1338.81     1564.66    223.75 o
  15   5  16     9208.97     8978.93    584.37 o
  17   5  16      148.20      646.12    293.12 o
  19   5  16      919.93     1527.86    341.40 o
  21   5  16     2775.52     3573.91    446.63 o
 -28   6  16      787.60      801.37    208.51 o
 -26   6  16      415.92      863.98    249.04 o
 -24   6  16      867.85     1425.56    325.91 o
 -22   6  16      144.31      197.94    250.72 o
 -20   6  16     1816.69     1033.04    308.58 o
 -18   6  16        1.36      159.03    258.24 o
 -16   6  16       44.18      121.90    304.85 o
 -14   6  16      416.04      379.48    262.80 o
 -12   6  16      566.29      453.27    476.08 o
 -10   6  16     1173.97     1743.35    541.40 o
  -8   6  16     2729.43     3115.49    384.11 o
  -6   6  16     2681.30     2713.01    363.17 o
  -4   6  16      257.79      348.92    392.44 o
  -2   6  16     3680.57     3377.70    380.52 o
   0   6  16        5.40      121.32    161.71 o
   2   6  16     3721.58     3905.05    305.87 o
   4   6  16      981.69      934.01    207.79 o
   6   6  16      138.59      232.23    176.67 o
   8   6  16       59.87      -35.49    171.13 o
  10   6  16     3196.55     2911.08    290.45 o
  12   6  16     2833.51     3154.31    406.94 o
  14   6  16      427.32      513.39    365.22 o
  16   6  16     1808.51     2308.28    391.47 o
  18   6  16      410.37      843.91    328.43 o
 -23   7  16     2215.06     2611.97    823.98 o
 -21   7  16       95.76       27.97    261.01 o
 -19   7  16      550.55      857.00    290.14 o
 -17   7  16       29.11      334.24    278.51 o
 -15   7  16      195.26      230.04    252.53 o
 -13   7  16      148.73      -67.17    248.45 o
 -11   7  16        4.29       50.30    251.38 o
  -9   7  16      105.97      183.65    247.60 o
  -7   7  16     2046.69     2630.15    377.52 o
  -5   7  16      611.56      611.29    264.75 o
  -3   7  16      236.08      358.91    261.35 o
  -1   7  16       15.58       12.53    228.17 o
   1   7  16      515.23      585.14    339.99 o
   3   7  16       13.88       55.57    183.79 o
   5   7  16      595.04      755.84    226.79 o
   7   7  16     1065.82      851.35    225.14 o
   9   7  16      372.64      501.61    204.74 o
  11   7  16      187.75       97.93    284.42 o
  13   7  16       25.15      195.00    404.81 o
  15   7  16        0.71      387.96    485.48 o
 -18   8  16      224.13     -100.21    272.49 o
 -16   8  16      193.78      595.68    281.38 o
 -14   8  16       31.72     -316.92    240.41 o
 -12   8  16      892.12     1167.44    317.43 o
 -10   8  16     2548.17     2869.16    423.46 o
  -8   8  16     1502.04     1620.96    588.91 o
  -6   8  16       50.50      -44.30    262.15 o
  -4   8  16      345.14      511.32    281.71 o
  -2   8  16       24.80       -4.93    357.31 o
   0   8  16       33.24      177.68    252.08 o
   2   8  16      355.18       30.52    252.77 o
   4   8  16     1690.12     1376.65    488.95 o
   6   8  16       82.22       95.63    244.59 o
   8   8  16     3738.24     4263.62    474.09 o
  10   8  16       67.32      272.35    298.46 o
  -7   9  16     1055.43     1445.01    345.50 o
  -5   9  16      352.48      494.21    291.74 o
  -3   9  16     3215.64     4028.52    750.74 o
 -35   1  17      849.45      946.95    341.69 o
 -33   1  17      512.40      321.14    296.25 o
 -31   1  17     1947.60     2038.38    403.33 o
 -29   1  17     2033.63     2494.91    386.33 o
 -27   1  17       20.17      -95.93    181.54 o
 -25   1  17      506.44      553.87    200.92 o
 -23   1  17     6432.64     6324.21    318.28 o
 -21   1  17     3531.99     3452.86    207.13 o
 -19   1  17       35.26      -15.28    106.56 o
 -17   1  17     1633.65     1524.62    179.06 o
 -15   1  17     2018.68     2027.48    179.20 o
 -13   1  17     5242.24     5075.61    211.58 o
 -11   1  17     4537.69     4634.32    184.33 o
  -9   1  17     3858.10     3862.79    165.58 o
  -7   1  17       39.94       80.77     91.95 o
  -5   1  17     4801.40     4675.21    283.23 o
  -3   1  17     1252.07     1615.98    157.50 o
  -1   1  17     8714.09     8040.68    273.65 o
   1   1  17     3266.81     3403.69    197.20 o
   3   1  17       42.84      188.11    204.43 o
   5   1  17       96.89      167.11    110.89 o
   7   1  17     6743.15     6060.35    261.23 o
   9   1  17     7071.51     7153.62    315.21 o
  11   1  17       21.28       75.02    127.55 o
  13   1  17     4594.69     4162.84    310.49 o
  15   1  17      258.74      374.33    178.69 o
  17   1  17     2797.31     2572.27    359.34 o
  19   1  17     4157.69     3927.73    775.48 o
  21   1  17     1086.46      853.56    322.17 o
  23   1  17      491.57      282.54    255.49 o
  25   1  17     1255.41      795.50    291.85 o
 -34   2  17     1774.20     1918.60    414.22 o
 -32   2  17      916.18      355.50    264.00 o
 -30   2  17     6989.83     6878.57    576.34 o
 -28   2  17      752.30      837.79    229.89 o
 -26   2  17       25.46      -54.07    172.96 o
 -24   2  17     2073.30     2295.33    266.56 o
 -22   2  17    12534.41    11979.28    664.73 o
 -20   2  17     1363.49     1441.48    162.26 o
 -18   2  17     3040.78     3227.30    203.12 o
 -16   2  17     2829.37     2747.77    213.37 o
 -14   2  17     3263.31     3224.88    246.97 o
 -12   2  17    11007.82    11249.16    329.81 o
 -10   2  17    16194.90    16825.62    537.80 o
  -8   2  17       73.37       73.57     94.75 o
  -6   2  17     1545.29     1070.63    283.70 o
  -4   2  17     6434.59     5763.94    226.94 o
  -2   2  17      139.88        3.88    139.27 o
   0   2  17    26314.07    24939.57    629.76 o
   2   2  17     7672.61     7398.35    313.54 o
   4   2  17      355.93      169.85    149.39 o
   6   2  17     9901.20     9620.86    354.26 o
   8   2  17     4344.54     4621.77    262.36 o
  10   2  17     2771.50     2427.74    217.51 o
  12   2  17     2837.12     2936.85    233.99 o
  14   2  17     6139.09     6430.17    321.36 o
  16   2  17      876.46      700.48    216.01 o
  18   2  17     8831.59     8085.71    465.25 o
  20   2  17     3768.26     3401.01    323.47 o
  22   2  17     2704.83     3007.03    324.48 o
  24   2  17      290.89      786.26    236.97 o
 -33   3  17      924.29      482.89    280.99 o
 -31   3  17     7378.43     8634.83    509.11 o
 -29   3  17     6181.62     6159.81    428.45 o
 -27   3  17       41.69     -101.43    137.36 o
 -25   3  17      482.06      664.52    173.21 o
 -23   3  17     9120.05     9073.34    387.08 o
 -21   3  17     4957.54     5137.81    300.71 o
 -19   3  17     4264.27     4327.11    235.38 o
 -17   3  17    15418.87    15341.00    424.95 o
 -15   3  17      183.20      468.84    124.99 o
 -13   3  17     5330.68     4958.49    250.98 o
 -11   3  17     8201.81     8049.48    625.38 o
  -9   3  17     6101.41     4756.11    310.05 o
  -7   3  17      389.67      460.98    102.40 o
  -5   3  17    11883.39    10867.83    363.02 o
  -3   3  17     8593.29     8107.51    364.73 o
  -1   3  17    14940.58    12826.41    727.16 o
   1   3  17    15279.20    14253.82    723.01 o
   3   3  17      414.08      369.09    162.18 o
   5   3  17      650.91      742.24    173.02 o
   7   3  17    13643.14    12864.54    490.12 o
   9   3  17     7813.55     7231.57    375.90 o
  11   3  17      773.76      842.68    165.85 o
  13   3  17    21600.14    20474.24    770.02 o
  15   3  17     3513.74     3701.54    306.44 o
  17   3  17     4064.13     4388.59    286.70 o
  19   3  17     8684.47     8076.71    448.37 o
  21   3  17     3151.29     3786.63    354.26 o
  23   3  17       51.49     -296.01    206.59 o
 -30   4  17    10608.46     9906.58    545.79 o
 -28   4  17     2247.02     2017.06    238.57 o
 -26   4  17       23.64       41.59    162.98 o
 -24   4  17     6631.04     7498.50    372.63 o
 -22   4  17    13647.80    14216.10    490.64 o
 -20   4  17        8.35      252.40    157.91 o
 -18   4  17    30178.07    30701.32    790.14 o
 -16   4  17    14965.01    15502.73    630.12 o
 -14   4  17      120.41      100.46    172.28 o
 -12   4  17    13673.00    13419.88    631.34 o
 -10   4  17    10743.60    11141.46   1240.18 o
  -8   4  17      481.54      299.29    202.78 o
  -6   4  17    15083.66    14502.69   1111.51 o
  -4   4  17    25734.62    26715.38    765.26 o
  -2   4  17      195.09      277.01    152.88 o
   0   4  17    31081.71    30292.96    853.24 o
   2   4  17     6837.96     5902.92    356.69 o
   4   4  17       71.55      167.85    151.50 o
   6   4  17    10658.03    10231.80    893.40 o
   8   4  17    20233.90    19095.95    641.56 o
  10   4  17     1310.67     1572.49    226.20 o
  12   4  17    21084.27    20733.76    871.08 o
  14   4  17    23305.45    23544.14    753.76 o
  16   4  17       40.58     -169.53    231.04 o
  18   4  17     5956.14     6595.85    525.49 o
  20   4  17     5714.91     5881.74    523.15 o
  22   4  17      796.45     1243.41    354.76 o
 -29   5  17    10761.36    10990.92    469.74 o
 -27   5  17     1241.21      913.95    205.95 o
 -25   5  17     3629.19     4031.48    361.01 o
 -23   5  17    19300.90    19302.16    606.11 o
 -21   5  17     2636.86     2776.48    259.52 o
 -19   5  17    10241.60    11563.54    515.37 o
 -17   5  17    25432.62    24744.69   1618.76 o
 -15   5  17     6231.21     5348.43    456.52 o
 -13   5  17     2484.39     3025.90    374.72 o
 -11   5  17    37991.46    38411.41   1492.07 o
  -9   5  17     7305.69     7444.50    497.51 o
  -7   5  17     9550.58     8947.78    536.42 o
  -5   5  17    29526.57    27280.05   1017.61 o
  -3   5  17    14216.01    12906.42    642.68 o
  -1   5  17     6634.92     5992.66    340.04 o
   1   5  17    39102.49    40112.79   1076.57 o
   3   5  17     8868.32     8923.35    422.51 o
   5   5  17     7602.03     7572.40    557.02 o
   7   5  17    23178.64    21153.36    690.28 o
   9   5  17     7788.47     7353.39    401.12 o
  11   5  17     1778.55     1974.05    303.62 o
  13   5  17    28228.87    27709.96    851.64 o
  15   5  17    12372.33    13488.53    725.03 o
  17   5  17     1900.96     1558.73    351.42 o
  19   5  17    11394.41    11497.96    699.36 o
 -26   6  17      270.72      259.63    211.32 o
 -24   6  17    12511.86    12452.54    567.91 o
 -22   6  17    11729.04    12020.04    718.57 o
 -20   6  17      141.14      257.19    262.04 o
 -18   6  17    21682.49    21330.15    926.36 o
 -16   6  17    14448.11    16499.01    777.73 o
 -14   6  17      419.01      475.38    273.97 o
 -12   6  17    21690.63    21615.97    915.61 o
 -10   6  17    25080.14    26153.07   1464.36 o
  -8   6  17        4.22      139.68    233.74 o
  -6   6  17    21113.56    20917.30    876.44 o
  -4   6  17    29264.12    30055.48   1117.34 o
  -2   6  17       19.71      260.75    239.70 o
   0   6  17    20033.01    20281.27    858.66 o
   2   6  17    19782.92    21111.02    698.49 o
   4   6  17     1808.79     1944.19    256.19 o
   6   6  17    19174.92    19079.86    666.02 o
   8   6  17    28687.80    28123.48    861.81 o
  10   6  17      732.38      982.70    219.39 o
  12   6  17    15447.89    15592.76   1456.94 o
  14   6  17    11925.89    11938.87   1313.92 o
  16   6  17      622.62      625.21    303.02 o
 -21   7  17     1576.03     1858.03    365.31 o
 -19   7  17     2307.70     1736.40    369.77 o
 -17   7  17    10903.45    10817.87    737.38 o
 -15   7  17      707.34      196.07    259.88 o
 -13   7  17     4863.65     4875.57    471.64 o
 -11   7  17    31878.81    33609.09   1395.08 o
  -9   7  17     5492.42     5643.35    508.25 o
  -7   7  17     3910.92     5031.15   1241.66 o
  -5   7  17    15252.71    17786.97    820.82 o
  -3   7  17     8362.17     7208.87    535.63 o
  -1   7  17     2476.09     2839.69    384.84 o
   1   7  17    26330.34    28129.15   1085.09 o
   3   7  17     8053.60     7479.09    535.53 o
   5   7  17     5045.13     5490.50    382.45 o
   7   7  17    17926.92    18091.12    662.81 o
   9   7  17     8282.03     8491.72    459.39 o
  11   7  17      168.18      551.06    314.73 o
  13   7  17    11331.46    11458.97    708.07 o
 -16   8  17     7085.40     6745.33    566.91 o
 -14   8  17       58.57      -25.33    251.92 o
 -12   8  17    13891.13    14167.31    996.20 o
 -10   8  17    27809.25    27772.78   1127.14 o
  -8   8  17       51.41     -344.96    241.88 o
  -6   8  17    13856.83    15569.63    787.35 o
  -4   8  17     5411.68     4611.74    474.73 o
  -2   8  17       10.50      -89.64    237.90 o
   0   8  17     5826.64     6268.20    529.95 o
   2   8  17    19177.57    18998.88   1096.66 o
   4   8  17     2028.36     2484.10    375.50 o
   6   8  17    12691.79    12670.62   1412.89 o
 -34   0  18       36.30     -229.63    303.86 o
 -32   0  18     6090.81     6005.91    805.67 o
 -30   0  18    13349.21    15490.85   1148.13 o
 -28   0  18     3362.86     2832.71    567.14 o
 -26   0  18    18554.71    18325.55   1194.65 o
 -24   0  18    35716.00    36659.55   1271.64 o
 -22   0  18       21.69      -28.43    417.68 o
 -20   0  18    16460.84    16763.36    791.32 o
 -18   0  18    25595.72    25264.33   1185.25 o
 -16   0  18     4801.80     4903.76    277.98 o
 -14   0  18    24889.85    24807.06    708.87 o
 -12   0  18    68234.04    69472.37   2210.65 o
 -10   0  18     1068.95     1268.98    168.01 o
  -8   0  18    67594.56    63557.68   1857.62 o
  -6   0  18    11173.89    10624.44    509.02 o
  -4   0  18     4681.20     4138.63    582.48 o
  -2   0  18    12493.03    11956.47    550.08 o
   0   0  18    61797.05    61074.40   1429.28 o
   2   0  18     5443.17     5203.13    303.81 o
   4   0  18    50801.35    50452.71   1239.84 o
   6   0  18    65300.20    65201.75   1542.12 o
   8   0  18     9916.47     9608.35    527.30 o
  10   0  18     6560.73     7100.80    467.39 o
  12   0  18    26862.32    26750.74    997.30 o
  14   0  18     3330.95     3615.62    547.34 o
  16   0  18    13002.88    14448.63    973.93 o
  18   0  18    43232.48    46491.36   2192.34 o
  20   0  18    15643.39    15701.67   1075.88 o
  22   0  18    13588.75    13666.71   1004.61 o
  24   0  18    13466.67    13840.91   1048.16 o
 -33   1  18     1630.27     1869.58    383.21 o
 -31   1  18    18897.57    19106.55   2458.09 o
 -29   1  18     6992.81     7770.18    806.17 o
 -27   1  18     4532.28     5079.68    384.50 o
 -25   1  18    30555.12    31180.58    950.56 o
 -23   1  18     2733.73     3147.07    256.54 o
 -21   1  18     3888.54     4154.70    273.27 o
 -19   1  18    20691.38    20941.70    791.04 o
 -17   1  18    15327.83    15492.35    469.38 o
 -15   1  18     3146.11     2565.12    178.98 o
 -13   1  18    43244.91    42983.03    952.89 o
 -11   1  18    30164.59    29817.61    621.39 o
  -9   1  18     8593.09     8341.26    442.58 o
  -7   1  18    50227.24    48956.49   1054.40 o
  -5   1  18    14428.79    14273.92    369.81 o
  -3   1  18      878.31      939.56    130.29 o
  -1   1  18    70808.72    69726.80   1255.78 o
   1   1  18    24271.03    22735.29    475.84 o
   3   1  18     4358.05     3764.47    214.24 o
   5   1  18    68269.99    67844.83   1248.52 o
   7   1  18    26873.76    26215.35    596.55 o
   9   1  18      488.79      471.45    143.00 o
  11   1  18    29704.10    29684.95    740.54 o
  13   1  18    11221.46    11288.21    595.70 o
  15   1  18     1129.29     1070.16    166.19 o
  17   1  18    25610.16    24226.45   1904.31 o
  19   1  18    30612.83    30998.83   1163.83 o
  21   1  18      456.08      238.13    251.21 o
  23   1  18    17284.16    17786.48    833.15 o
 -32   2  18     8748.55     9392.22    687.03 o
 -30   2  18    11946.81    12648.64    757.18 o
 -28   2  18      891.36      498.84    226.66 o
 -26   2  18    13564.90    14477.93   1030.77 o
 -24   2  18    12161.64    12638.98    543.52 o
 -22   2  18     2179.86     2000.64    211.07 o
 -20   2  18    17056.08    18259.91    644.21 o
 -18   2  18    21407.71    21931.35    535.34 o
 -16   2  18     1496.24     1663.42    164.90 o
 -14   2  18    22578.46    23291.43    542.73 o
 -12   2  18    31770.05    31401.36    880.05 o
 -10   2  18       48.72       31.31    101.65 o
  -8   2  18    36521.80    34792.26    804.91 o
  -6   2  18    14313.07    14267.40    648.07 o
  -4   2  18     6296.95     6898.37    250.61 o
  -2   2  18    19315.85    18156.78    401.76 o
   0   2  18    51397.18    49108.19   1076.89 o
   2   2  18     4861.72     3972.05    373.72 o
   4   2  18    19846.97    18420.23    603.74 o
   6   2  18    28123.14    26974.00    674.56 o
   8   2  18     2593.19     2296.07    259.58 o
  10   2  18    15555.20    14222.84    459.79 o
  12   2  18    33897.11    31986.64    782.87 o
  14   2  18     1511.69     1583.26    199.97 o
  16   2  18     5754.53     5838.34    322.41 o
  18   2  18    21798.59    21524.63    733.28 o
  20   2  18     4817.85     4865.04    376.15 o
  22   2  18     7951.16     8372.02    478.99 o
 -31   3  18    13591.58    14433.25    787.48 o
 -29   3  18     3316.05     3613.18    353.97 o
 -27   3  18      319.88      374.35    208.27 o
 -25   3  18     8819.54     9542.97    449.12 o
 -23   3  18     3563.55     3189.50    259.78 o
 -21   3  18     7117.45     6766.67    337.79 o
 -19   3  18    27204.00    27478.75    639.36 o
 -17   3  18    14495.94    15076.92    477.84 o
 -15   3  18      802.71      962.45    181.38 o
 -13   3  18    20170.20    19919.72    562.15 o
 -11   3  18    17410.51    17790.91    599.69 o
  -9   3  18    13006.41    12432.61    500.84 o
  -7   3  18    36349.41    36930.20    733.35 o
  -5   3  18    11886.92    12729.90    472.27 o
  -3   3  18     1925.07     1851.96    251.05 o
  -1   3  18    26222.56    25448.15    855.77 o
   1   3  18    16230.79    15546.46    538.86 o
   3   3  18     1322.08      910.88    196.36 o
   5   3  18    14203.72    14223.80    527.27 o
   7   3  18     5971.51     6772.25    370.98 o
   9   3  18     1174.49     1397.12    218.29 o
  11   3  18    23336.27    23443.71    745.54 o
  13   3  18    17365.85    17273.72    527.25 o
  15   3  18        9.68      266.07    159.55 o
  17   3  18     9558.99     9670.21    405.54 o
  19   3  18    10071.55     9998.71    645.07 o
  21   3  18     1164.35     1585.39    324.69 o
 -30   4  18     3962.57     4193.97    396.64 o
 -28   4  18        3.58     -149.93    160.98 o
 -26   4  18     2907.18     2520.91    257.62 o
 -24   4  18     4903.13     5369.10    331.57 o
 -22   4  18     1211.09     1298.41    207.33 o
 -20   4  18     6948.69     7729.61    368.26 o
 -18   4  18    16568.79    17298.08    539.08 o
 -16   4  18      958.46     1057.61    227.37 o
 -14   4  18     8414.11     7833.12    503.62 o
 -12   4  18     4598.22     4581.75    412.69 o
 -10   4  18      549.94      580.86    245.21 o
  -8   4  18      322.45      737.74    252.89 o
  -6   4  18    19886.95    19367.03   1112.50 o
  -4   4  18    14640.75    14080.64    634.74 o
  -2   4  18     9294.56     7936.33    483.23 o
   0   4  18    22454.21    20862.70    666.60 o
   2   4  18      230.19      287.31    169.19 o
   4   4  18     3241.92     3691.69    293.54 o
   6   4  18     9331.45     9229.55    433.88 o
   8   4  18     5376.57     5524.18    353.38 o
  10   4  18     8181.59     7793.88    410.92 o
  12   4  18    18528.68    17467.49    625.43 o
  14   4  18     1256.75     1334.59    229.93 o
  16   4  18     2415.81     2033.49    362.14 o
  18   4  18     5706.27     5587.18    514.05 o
  20   4  18     1055.75     1230.81    703.23 o
 -27   5  18     1422.14     1387.98    224.77 o
 -25   5  18     3094.65     3374.75    292.05 o
 -23   5  18     5936.33     6888.59    376.37 o
 -21   5  18      132.10      386.95    176.54 o
 -19   5  18     5102.95     5740.07    381.28 o
 -17   5  18     1684.43     1856.60    590.40 o
 -15   5  18       46.30      170.40    250.14 o
 -13   5  18    11113.93    11154.51    625.79 o
 -11   5  18     4822.04     3915.71    413.37 o
  -9   5  18      119.15      118.11    233.91 o
  -7   5  18     5734.98     4803.04   1040.74 o
  -5   5  18     4303.18     4378.34    417.70 o
  -3   5  18      176.70      379.11    239.64 o
  -1   5  18     6496.27     6467.33    365.09 o
   1   5  18     1464.46     1037.40    203.82 o
   3   5  18     1497.75     2053.97    247.10 o
   5   5  18     1657.46     1459.51    233.65 o
   7   5  18     5831.78     5510.60    362.46 o
   9   5  18      955.73      710.45    296.70 o
  11   5  18     3990.79     4581.53    399.88 o
  13   5  18     5052.59     5760.81    379.43 o
  15   5  18      556.63     1188.59    320.63 o
  17   5  18     5087.27     5358.24    517.84 o
 -24   6  18     3088.82     2784.79    317.06 o
 -22   6  18     2634.36     2754.88    311.33 o
 -20   6  18      993.60     1336.22    328.17 o
 -18   6  18      638.92      361.13    276.91 o
 -16   6  18      561.64       60.41    267.18 o
 -14   6  18     2076.12     1884.67    348.21 o
 -12   6  18     1140.73     1465.97    333.73 o
 -10   6  18      245.25      247.51    261.04 o
  -8   6  18      717.85      688.92    278.05 o
  -6   6  18     2377.55     2179.82    353.94 o
  -4   6  18      493.03      319.98    253.64 o
  -2   6  18     1110.01     1337.30    302.03 o
   0   6  18     1124.55     1438.28    425.60 o
   2   6  18      319.62      501.47    197.96 o
   4   6  18       11.79       34.41    187.89 o
   6   6  18     1720.28     2022.30    270.59 o
   8   6  18     2628.29     2384.97    384.38 o
  10   6  18      203.44      304.11    191.20 o
  12   6  18      365.43      471.49    300.42 o
  14   6  18       27.85      543.19    323.16 o
 -21   7  18     1177.36      993.84    331.18 o
 -19   7  18        1.86     -123.08    256.24 o
 -17   7  18       12.18       46.58    272.52 o
 -15   7  18      351.34      567.80    293.42 o
 -13   7  18      118.93     -221.50    243.25 o
 -11   7  18       63.80       80.09    415.70 o
  -9   7  18     2210.51     2272.36    365.83 o
  -7   7  18      443.78       51.56    258.01 o
  -5   7  18     2449.36     2717.62    392.48 o
  -3   7  18        6.97     -173.01    231.09 o
  -1   7  18     2044.72     1883.31    530.02 o
   1   7  18      280.62      273.05    252.56 o
   3   7  18        8.48        7.69    239.94 o
   5   7  18      919.42      632.31    269.83 o
   7   7  18      199.45      287.85    216.28 o
   9   7  18     1193.03     1556.32    354.40 o
  11   7  18       70.45      327.48    300.37 o
 -12   8  18       75.46       60.96    265.60 o
 -10   8  18        4.09      353.07    283.82 o
  -8   8  18      841.84     1219.92    346.21 o
  -6   8  18     1037.10      860.63    609.20 o
  -4   8  18      123.35      254.40    271.84 o
  -2   8  18      565.33      246.49    319.69 o
   0   8  18       82.34      131.68    253.17 o
   2   8  18      471.42      992.86    398.38 o
 -33   1  19       62.17      -35.75    259.10 o
 -31   1  19       40.89      394.72    278.12 o
 -29   1  19      714.02      521.88    282.78 o
 -27   1  19      505.88      530.21    221.96 o
 -25   1  19       18.83     -172.76    179.01 o
 -23   1  19       41.74       80.18    154.86 o
 -21   1  19       60.41      -27.84    140.59 o
 -19   1  19      554.59      659.04    139.42 o
 -17   1  19      146.98       83.53     94.78 o
 -15   1  19     5047.15     5942.23    282.96 o
 -13   1  19     1171.79     1372.74    144.74 o
 -11   1  19      309.24      196.21    142.70 o
  -9   1  19     1474.18     1490.43    210.35 o
  -7   1  19      647.24      595.84    146.01 o
  -5   1  19     2341.09     2274.10    172.02 o
  -3   1  19     4857.98     5130.81    274.28 o
  -1   1  19      130.70      927.91    135.01 o
   1   1  19       65.43      398.11    111.13 o
   3   1  19     1109.06     1424.46    133.22 o
   5   1  19     2510.82     2714.09    201.53 o
   7   1  19     1041.76     1179.59    155.17 o
   9   1  19      518.99      272.91    142.47 o
  11   1  19     1468.36     1078.03    184.05 o
  13   1  19      679.79      648.61    179.43 o
  15   1  19     1230.35      875.97    218.15 o
  17   1  19      268.85      231.23    208.29 o
  19   1  19       83.68      186.19    174.00 o
  21   1  19      399.70      124.89    175.66 o
 -32   2  19     1386.21     1949.32    375.77 o
 -30   2  19      811.89      851.05    313.31 o
 -28   2  19     1490.81     1865.30    281.87 o
 -26   2  19     3248.67     3100.69    325.32 o
 -24   2  19     2603.77     2780.97    303.76 o
 -22   2  19     5315.89     5088.48    296.12 o
 -20   2  19     7844.91     8077.03    314.85 o
 -18   2  19      834.36     1187.06    203.20 o
 -16   2  19    13941.73    12998.73    511.52 o
 -14   2  19     1656.90     1951.99    198.52 o
 -12   2  19     2826.14     3487.65    237.57 o
 -10   2  19     2745.92     2606.60    202.45 o
  -8   2  19     6394.21     6890.51    466.51 o
  -6   2  19     4282.69     3754.03    291.68 o
  -4   2  19     5336.50     5762.14    238.71 o
  -2   2  19    11139.40    11127.92    337.54 o
   0   2  19      368.05      414.17    148.00 o
   2   2  19     2248.48     2528.38    233.15 o
   4   2  19     5789.36     5064.51    323.92 o
   6   2  19     3128.16     3235.62    242.05 o
   8   2  19      118.49      180.77    165.86 o
  10   2  19     5104.24     5551.90    302.06 o
  12   2  19      742.14      272.34    164.51 o
  14   2  19     3813.57     3712.54    275.97 o
  16   2  19     2445.56     2093.80    230.89 o
  18   2  19      693.39      490.70    237.44 o
  20   2  19      624.92      690.42    228.36 o
 -31   3  19      690.63      610.16    309.59 o
 -29   3  19     2040.98     2043.77    304.14 o
 -27   3  19     3158.29     3519.05    346.36 o
 -25   3  19     1558.76     1838.06    221.71 o
 -23   3  19      155.88      155.47    213.43 o
 -21   3  19    10229.27    11090.64    463.15 o
 -19   3  19    12028.91    11912.09    383.80 o
 -17   3  19     3270.68     3274.51    254.52 o
 -15   3  19    19419.93    19187.58    559.29 o
 -13   3  19     2987.20     2901.73    277.05 o
 -11   3  19      649.41      436.04    178.99 o
  -9   3  19     8238.33     8377.94    414.20 o
  -7   3  19     9648.42     9900.01    305.17 o
  -5   3  19       29.37       92.58     96.28 o
  -3   3  19    42801.28    41092.47   1079.47 o
  -1   3  19    10423.50     9145.48    418.08 o
   1   3  19     2098.07     2189.98    280.74 o
   3   3  19     4570.15     4579.83    314.75 o
   5   3  19     6411.91     5762.92    348.42 o
   7   3  19      474.34      386.05    174.51 o
   9   3  19    13654.01    13926.64    541.68 o
  11   3  19    15029.53    15681.35    591.25 o
  13   3  19      679.37      427.80    166.55 o
  15   3  19    10535.53    10719.15    429.94 o
  17   3  19     3524.51     3813.61    323.29 o
  19   3  19       27.49     -122.58    210.05 o
 -28   4  19     3205.87     3124.79    348.67 o
 -26   4  19     3976.09     4518.86    314.16 o
 -24   4  19      124.73      348.19    178.51 o
 -22   4  19    10425.08    10161.35    428.37 o
 -20   4  19    18830.45    20131.94    710.02 o
 -18   4  19     1736.71     1712.83    258.80 o
 -16   4  19     8432.67     8424.25    789.83 o
 -14   4  19     9071.92     9956.02    582.15 o
 -12   4  19     1281.94     1149.12    280.58 o
 -10   4  19     7953.57     9071.19    549.13 o
  -8   4  19    17203.96    16744.60    750.24 o
  -6   4  19     2216.91     2621.81    353.30 o
  -4   4  19    17301.89    17293.25    827.94 o
  -2   4  19    40000.43    38703.98   1047.07 o
   0   4  19     4633.76     4003.20    304.23 o
   2   4  19     3829.89     3750.81    302.76 o
   4   4  19     7703.64     7858.45    406.00 o
   6   4  19     1524.13     1457.33    230.92 o
   8   4  19    10360.86     9830.33    582.07 o
  10   4  19    24940.57    26176.51    971.92 o
  12   4  19     5537.51     6212.58    394.22 o
  14   4  19     4255.76     4410.45    616.60 o
  16   4  19    11060.11    10361.38    648.43 o
  18   4  19     1324.66     1401.01    348.12 o
 -27   5  19     5001.23     4865.42    382.87 o
 -25   5  19     3943.61     4538.73    331.81 o
 -23   5  19     2164.10     1788.30    288.58 o
 -21   5  19    18136.26    20010.79    884.46 o
 -19   5  19    10815.04    12156.88    675.58 o
 -17   5  19     1277.99     1457.22    325.70 o
 -15   5  19    10092.87    10401.80    613.28 o
 -13   5  19     5122.49     4388.34    775.48 o
 -11   5  19     1313.82      813.36    580.99 o
  -9   5  19    18202.33    18571.99    824.44 o
  -7   5  19    12693.62    13296.03    679.70 o
  -5   5  19     1874.13     2443.52    347.21 o
  -3   5  19    21651.33    22534.85   1339.65 o
  -1   5  19    16988.47    15961.77    747.27 o
   1   5  19      104.39       64.96    182.80 o
   3   5  19     4998.35     4586.90    333.52 o
   5   5  19    10074.52     9190.92    585.81 o
   7   5  19      353.22      429.77    230.21 o
   9   5  19    23830.00    25571.03    815.82 o
  11   5  19    17067.30    16776.17    635.42 o
  13   5  19       24.91      199.01    332.19 o
  15   5  19     7343.38     8696.86    614.79 o
 -22   6  19     4999.22     5340.63    516.45 o
 -20   6  19    11630.48    11285.44    690.55 o
 -18   6  19     3292.78     2981.75    410.62 o
 -16   6  19     9255.56    10229.69    738.37 o
 -14   6  19    12822.78    13767.27    734.57 o
 -12   6  19     1455.13     1685.12    332.07 o
 -10   6  19     7560.60     7879.78    567.51 o
  -8   6  19    21060.29    21983.87    934.99 o
  -6   6  19     4200.91     4231.26    435.26 o
  -4   6  19     7341.75     7354.91    543.75 o
  -2   6  19    23735.61    22147.65   1093.69 o
   0   6  19     2313.29     3171.65    399.51 o
   2   6  19     9221.37     8730.95    570.53 o
   4   6  19    14634.11    13483.31    554.15 o
   6   6  19     3227.51     3148.36    312.72 o
   8   6  19     6358.38     6547.60    412.76 o
  10   6  19    16803.57    17970.11    665.58 o
  12   6  19     5468.14     6340.50    548.11 o
 -17   7  19      405.29      409.43    382.55 o
 -15   7  19    14440.38    14027.32    758.89 o
 -13   7  19     9492.65    11239.44    712.14 o
 -11   7  19      297.98      377.77    281.09 o
  -9   7  19    19716.09    23683.48   2241.82 o
  -7   7  19     6387.07     6252.96    536.45 o
  -5   7  19      211.40      -25.98    246.10 o
  -3   7  19     7906.56     8344.07    595.05 o
  -1   7  19    11739.90    12591.92   1086.27 o
   1   7  19      204.50      -82.47    438.47 o
   3   7  19    23485.62    23573.91    994.22 o
   5   7  19    15640.90    16692.81    922.96 o
   7   7  19      406.26      455.89    223.96 o
  -6   8  19      180.23      185.41    295.45 o
  -4   8  19     4589.49     5728.74    530.97 o
 -32   0  20       68.60      422.63    401.85 o
 -30   0  20    10700.81     9361.22    950.18 o
 -28   0  20    22242.35    21726.39   1376.77 o
 -26   0  20     3586.49     4067.94    641.37 o
 -24   0  20     7801.27     7539.63    657.21 o
 -22   0  20     8460.71     8893.54    549.24 o
 -20   0  20     4402.32     4725.12    408.75 o
 -18   0  20    12069.91    10300.13   1246.12 o
 -16   0  20    33300.25    34050.92   2694.64 o
 -14   0  20     7248.77     6316.66   1324.31 o
 -12   0  20    18991.08    18051.92    719.40 o
 -10   0  20    30260.83    28313.89    985.19 o
  -8   0  20    16403.10    15433.45    655.54 o
  -6   0  20    10673.75    10035.60    520.25 o
  -4   0  20    20939.00    21232.72   1113.98 o
  -2   0  20     3317.13     3726.67    275.36 o
   0   0  20     6873.55     6729.41    378.87 o
   2   0  20    42310.77    43308.71   1147.89 o
   4   0  20    13911.13    12716.63    558.71 o
   6   0  20     4010.69     3285.71    286.82 o
   8   0  20    26289.02    24729.43    751.86 o
  10   0  20    10116.65    10485.10    502.16 o
  12   0  20     3056.69     2462.54    498.84 o
  14   0  20    17455.81    15705.63   1057.07 o
  16   0  20    15768.56    13476.68   1012.53 o
  18   0  20     2289.61     1816.22    470.14 o
  20   0  20    25243.28    25551.84   1476.73 o
 -31   1  20       38.37      276.88    463.71 o
 -29   1  20    17274.48    19737.12    971.95 o
 -27   1  20    19362.53    20266.08   1006.55 o
 -25   1  20     1114.14     1035.41    273.21 o
 -23   1  20    16941.32    16213.80    529.30 o
 -21   1  20     8338.51     8785.21    382.29 o
 -19   1  20       50.99       79.83    136.76 o
 -17   1  20    23831.92    21866.57   1484.46 o
 -15   1  20    26390.31    26124.57    668.11 o
 -13   1  20       91.98      203.50    170.21 o
 -11   1  20    31583.47    30398.14   1059.74 o
  -9   1  20    27628.57    27800.69    818.51 o
  -7   1  20      372.39      381.77    136.57 o
  -5   1  20    24056.44    23720.16    623.17 o
  -3   1  20    19068.66    17619.33    608.36 o
  -1   1  20     1814.70     1888.56    174.01 o
   1   1  20    31996.51    31280.70    672.67 o
   3   1  20    44192.89    44565.90    959.79 o
   5   1  20      366.21      169.24    125.42 o
   7   1  20    25548.48    25526.21    603.39 o
   9   1  20    18506.89    16539.81    512.49 o
  11   1  20       82.38      192.09    144.42 o
  13   1  20    10221.33    10256.60    413.91 o
  15   1  20    21776.04    21501.49    731.34 o
  17   1  20      795.89      604.97    245.14 o
  19   1  20    14789.75    14938.53    709.21 o
 -30   2  20     4173.00     4396.48    546.35 o
 -28   2  20    13919.76    15493.32    643.73 o
 -26   2  20     1383.12     1481.11    290.08 o
 -24   2  20     9705.82    10645.71    522.18 o
 -22   2  20    10562.06    12231.70    645.95 o
 -20   2  20     7340.40     7923.75    316.12 o
 -18   2  20     2184.65     2466.67    229.52 o
 -16   2  20    30079.97    30522.86    767.70 o
 -14   2  20     9607.30     9945.19    638.75 o
 -12   2  20     5952.82     6383.60    306.91 o
 -10   2  20    29569.90    28214.70    935.35 o
  -8   2  20     8095.43     7143.56    538.87 o
  -6   2  20    10642.54     9278.78    377.82 o
  -4   2  20    31071.84    29543.69    634.79 o
  -2   2  20    11711.16    11904.01    577.73 o
   0   2  20     1209.21      948.11    149.25 o
   2   2  20    23701.94    23558.65    641.22 o
   4   2  20    11605.14    11855.54    484.11 o
   6   2  20     8271.75     8457.02    418.30 o
   8   2  20    28841.65    28736.93    734.11 o
  10   2  20     8474.34     8067.27    365.53 o
  12   2  20     3112.56     2904.35    255.32 o
  14   2  20    15430.01    15383.66    509.22 o
  16   2  20    10100.00    10092.12    428.34 o
  18   2  20     1059.39      881.78    320.05 o
  20   2  20    15945.25    15469.03    622.50 o
 -29   3  20     3228.53     3718.16    803.83 o
 -27   3  20     5462.72     5106.97    457.89 o
 -25   3  20       27.11       49.12    229.41 o
 -23   3  20    13675.96    15472.45    519.56 o
 -21   3  20    14823.26    16228.30    714.59 o
 -19   3  20       78.40      -38.77    160.26 o
 -17   3  20    17603.29    18167.96    553.29 o
 -15   3  20     9858.26    10231.21    402.75 o
 -13   3  20      308.77      193.59    177.75 o
 -11   3  20     6095.97     5417.64    351.03 o
  -9   3  20    13080.66    13694.64    538.91 o
  -7   3  20      299.90      245.98    180.58 o
  -5   3  20    21382.62    21564.80    867.74 o
  -3   3  20    30029.91    29232.31    701.62 o
  -1   3  20       84.41      286.42    173.07 o
   1   3  20     5615.99     4678.54    423.21 o
   3   3  20     7898.62     7594.65    473.07 o
   5   3  20      118.71      -60.80    273.55 o
   7   3  20    11587.96     9805.79    457.52 o
   9   3  20    16908.12    17033.68    960.28 o
  11   3  20     1185.42      829.55    211.73 o
  13   3  20     9106.09    10189.48    491.12 o
  15   3  20     9337.46     9259.31    412.60 o
  17   3  20     1724.62     1690.39    282.18 o
 -28   4  20     2020.77     2066.78    312.55 o
 -26   4  20      217.78      334.08    203.43 o
 -24   4  20     1830.74     2267.01    295.72 o
 -22   4  20     5246.28     5457.20    394.50 o
 -20   4  20     2762.26     3047.32    323.30 o
 -18   4  20     1435.37     1367.06    308.18 o
 -16   4  20     7658.57     7722.09    537.79 o
 -14   4  20      355.07      426.32    247.88 o
 -12   4  20     1684.49     1695.69    319.71 o
 -10   4  20     5614.47     5560.27    795.77 o
  -8   4  20     5132.75     4571.88    704.22 o
  -6   4  20     2087.09     2176.65    326.84 o
  -4   4  20    22680.93    22337.81    908.74 o
  -2   4  20     7570.74     6926.13    380.08 o
   0   4  20     4220.33     4201.76    317.22 o
   2   4  20     4955.97     4645.69    466.88 o
   4   4  20     3838.57     3941.74    318.03 o
   6   4  20     1401.65     1234.26    228.71 o
   8   4  20    12424.27    12117.74    522.71 o
  10   4  20     7360.70     7723.52    431.06 o
  12   4  20      879.76      917.10    232.45 o
  14   4  20     8749.37     9346.82    477.76 o
  16   4  20     2086.27     2695.74    413.48 o
 -25   5  20      604.24      273.29    242.65 o
 -23   5  20     1785.00     1618.91    341.96 o
 -21   5  20     4263.28     4427.23    596.83 o
 -19   5  20      324.74      351.67    272.89 o
 -17   5  20     2420.75     2602.30    385.41 o
 -15   5  20      960.28      901.61    297.90 o
 -13   5  20      305.73      336.83    258.21 o
 -11   5  20     3628.32     3705.36    538.43 o
  -9   5  20     6025.76     5686.62    482.32 o
  -7   5  20      344.16      357.13    241.68 o
  -5   5  20     3974.63     4104.44    669.08 o
  -3   5  20     3145.46     2861.01    470.63 o
  -1   5  20      736.10      548.99    253.36 o
   1   5  20     3160.62     2974.89    291.73 o
   3   5  20     2879.75     3123.37    302.47 o
   5   5  20     2591.14     3162.22    310.85 o
   7   5  20     2944.64     2621.77    298.60 o
   9   5  20     6208.32     6328.14    405.82 o
  11   5  20       99.73      122.83    189.53 o
  13   5  20     1644.18     1469.15    432.03 o
 -20   6  20      202.25      773.89    311.92 o
 -18   6  20     1281.17     1638.43    706.20 o
 -16   6  20      610.49      769.55    435.50 o
 -14   6  20      119.97      -45.65    254.37 o
 -12   6  20       59.68        0.33    245.17 o
 -10   6  20      123.40      200.22    243.11 o
  -8   6  20     5041.72     5783.62    514.65 o
  -6   6  20      360.43      172.92    254.12 o
  -4   6  20     3075.45     3621.64    615.14 o
  -2   6  20       67.96     -334.52    225.36 o
   0   6  20     3879.68     4155.72    451.05 o
   2   6  20       63.01      216.85    246.41 o
   4   6  20     2136.04     2654.22    295.27 o
   6   6  20     3477.49     3492.13    337.15 o
   8   6  20     1679.73     2240.55    288.92 o
  10   6  20     2326.71     2538.49    311.96 o
 -15   7  20      104.98      384.85    289.55 o
 -13   7  20      435.52      831.06    298.72 o
 -11   7  20      289.12     -102.11    268.17 o
  -9   7  20       16.83      346.89    318.21 o
  -7   7  20     2287.23     2176.01    361.64 o
  -5   7  20        2.07     -213.32    220.40 o
  -3   7  20      609.09     1001.71    321.03 o
  -1   7  20       45.21      -56.16    399.37 o
   1   7  20      492.86      487.21    276.73 o
   3   7  20       55.51      344.14    270.34 o
 -29   1  21      819.14      468.02    285.79 o
 -27   1  21      120.86      110.94    207.13 o
 -25   1  21      174.54      367.45    207.42 o
 -23   1  21     1083.36     1036.94    199.14 o
 -21   1  21       52.84     -265.34    278.57 o
 -19   1  21      706.40      846.37    205.88 o
 -17   1  21      179.77      365.03    176.93 o
 -15   1  21      259.52      264.73    174.64 o
 -13   1  21     1957.53     1802.70    241.86 o
 -11   1  21     5221.35     4807.63    267.67 o
  -9   1  21     1166.13      920.21    162.33 o
  -7   1  21      837.32      749.93    176.48 o
  -5   1  21       57.66      147.43    138.14 o
  -3   1  21     1542.18     1869.90    173.45 o
  -1   1  21     2177.64     1829.22    176.95 o
   1   1  21     2548.72     2663.78    201.94 o
   3   1  21       16.92      474.83    193.10 o
   5   1  21     1082.97     1225.90    153.07 o
   7   1  21     2321.86     2330.13    204.06 o
   9   1  21      164.34      344.72    160.21 o
  11   1  21      929.68      992.45    188.27 o
  13   1  21      582.29      409.44    169.81 o
  15   1  21      153.90      560.41    209.25 o
  17   1  21      584.99      770.06    248.00 o
 -28   2  21      641.77      545.49    239.95 o
 -26   2  21       34.61       54.49    202.67 o
 -24   2  21     2353.02     2969.68    320.87 o
 -22   2  21     3870.84     3748.55    420.40 o
 -20   2  21     2893.07     3232.17    258.98 o
 -18   2  21     3801.28     4032.40    272.89 o
 -16   2  21      210.36      100.76    144.43 o
 -14   2  21     4151.95     3945.43    317.96 o
 -12   2  21     1891.90     1984.61    252.05 o
 -10   2  21     5563.40     5836.66    365.77 o
  -8   2  21      543.11      927.70    161.42 o
  -6   2  21     4009.12     4124.32    343.44 o
  -4   2  21      548.14      754.32    140.32 o
  -2   2  21     6679.67     5867.36    260.79 o
   0   2  21     6244.48     6078.29    271.82 o
   2   2  21      443.26      449.11    206.72 o
   4   2  21       46.19      248.50    168.93 o
   6   2  21     1898.59     1456.99    237.60 o
   8   2  21     8689.45     8275.14    368.55 o
  10   2  21      586.36      665.79    184.00 o
  12   2  21     6457.25     6583.81    348.83 o
  14   2  21     1757.28     2004.04    236.54 o
  16   2  21     1390.34     1482.73    226.42 o
  18   2  21     3011.88     2707.38    331.91 o
 -27   3  21       36.83      222.98    210.13 o
 -25   3  21      752.90      837.94    307.79 o
 -23   3  21     7035.65     8020.59    448.22 o
 -21   3  21      566.26      437.22    212.12 o
 -19   3  21     8689.89     9119.00    540.01 o
 -17   3  21     2966.84     2854.83    252.34 o
 -15   3  21      244.54      363.70    194.04 o
 -13   3  21     3765.50     4092.42    328.73 o
 -11   3  21     6943.13     6624.28    393.77 o
  -9   3  21     3012.43     2889.88    300.62 o
  -7   3  21     5765.38     5914.95    573.17 o
  -5   3  21    10528.99     9826.17    578.18 o
  -3   3  21      293.52      376.96    143.75 o
  -1   3  21     9500.81     9545.05    442.65 o
   1   3  21    11009.71     9982.98    548.19 o
   3   3  21       18.42     -118.66    167.76 o
   5   3  21     2301.05     2262.09    270.97 o
   7   3  21    11402.51    10312.66    480.47 o
   9   3  21      480.00      324.73    194.08 o
  11   3  21     6351.15     6795.98    409.92 o
  13   3  21     8358.65     8990.05    471.34 o
  15   3  21       25.56     -143.38    177.44 o
 -26   4  21     1441.81     1701.68    409.76 o
 -24   4  21     6949.10     6916.46    440.64 o
 -22   4  21     5702.12     6264.89    425.25 o
 -20   4  21     4568.99     5023.41    569.77 o
 -18   4  21    10499.23    11215.18   1012.04 o
 -16   4  21     1401.83     1108.91    297.73 o
 -14   4  21      737.64      797.91    274.42 o
 -12   4  21    10539.00    10935.58    626.38 o
 -10   4  21     6271.41     5427.20    642.85 o
  -8   4  21     2529.25     2813.12    377.11 o
  -6   4  21    23188.33    24718.16    985.62 o
  -4   4  21     1982.32     2302.23    603.26 o
  -2   4  21     2813.29     2706.71    274.58 o
   0   4  21    12258.85    11134.73    491.89 o
   2   4  21     5113.87     5932.68    579.03 o
   4   4  21      828.18      684.87    199.77 o
   6   4  21    10623.21    10629.40    492.42 o
   8   4  21     7191.78     7433.48    429.03 o
  10   4  21     2250.58     2139.36    339.32 o
  12   4  21     9982.14    11094.24    583.44 o
  14   4  21     4683.55     4677.61    374.36 o
 -23   5  21     8928.33     9482.31    626.85 o
 -21   5  21      111.94      338.51    280.18 o
 -19   5  21    12140.39    11906.17    688.90 o
 -17   5  21     8801.05     9565.60    631.62 o
 -15   5  21       77.81      372.05    264.53 o
 -13   5  21     6584.32     8343.38    585.91 o
 -11   5  21     7761.53     7168.61    541.32 o
  -9   5  21      243.76      149.12    244.33 o
  -7   5  21     9629.62    10256.15    717.58 o
  -5   5  21    19858.12    20971.43   1213.46 o
  -3   5  21      178.23       94.32    244.05 o
  -1   5  21     8033.44     9141.19    599.58 o
   1   5  21    10681.52     9588.69    962.05 o
   3   5  21      416.49      490.56    298.99 o
   5   5  21     4857.98     5456.91    382.83 o
   7   5  21    16492.04    17401.71    847.17 o
   9   5  21     2514.01     3499.15    336.15 o
  11   5  21     9763.21     9861.41    501.34 o
 -18   6  21    10425.88    10836.32   1065.98 o
 -16   6  21     3132.69     3237.19    436.44 o
 -14   6  21     2774.80     2765.22    414.94 o
 -12   6  21    17389.26    18921.01    883.24 o
 -10   6  21     8409.16     9222.51    632.77 o
  -8   6  21     3444.56     3365.40    430.84 o
  -6   6  21    13601.35    14972.29    777.55 o
  -4   6  21     6311.03     6363.82    533.73 o
  -2   6  21     1398.38     1246.37    481.03 o
   0   6  21    15363.84    15635.55    779.24 o
   2   6  21     9365.12     9929.29    638.26 o
   4   6  21     5431.62     5538.14    508.37 o
   6   6  21    12870.59    13219.65    577.68 o
  -9   7  21     1033.57      678.15    383.04 o
  -7   7  21     5886.23     6655.45    903.16 o
  -5   7  21     7680.72     7871.17    602.57 o
  -3   7  21       59.40     -166.03    331.57 o
  -1   7  21     5521.51     5356.99    742.82 o
 -28   0  22     1484.95     1525.23    475.09 o
 -26   0  22    14720.49    16946.80   1151.10 o
 -24   0  22     4241.29     4794.97    454.42 o
 -22   0  22      847.75     1599.46    455.29 o
 -20   0  22     8840.16     8290.29    774.99 o
 -18   0  22    10440.47    11143.79    899.70 o
 -16   0  22     3366.70     3519.61    557.24 o
 -14   0  22    37373.20    36855.97   1822.16 o
 -12   0  22    12762.88    13465.63    623.72 o
 -10   0  22      671.91      615.67    235.03 o
  -8   0  22    16406.54    16271.38    708.29 o
  -6   0  22    17506.16    18376.43    874.46 o
  -4   0  22     1790.89     2022.20    293.14 o
  -2   0  22    19376.39    18763.42    789.58 o
   0   0  22    41062.14    41074.89   1076.66 o
   2   0  22     1353.84      986.27    205.74 o
   4   0  22    28461.28    28304.56    830.85 o
   6   0  22    17074.10    14858.86    550.30 o
   8   0  22      276.78      300.38    174.40 o
  10   0  22     7710.98     7671.75    942.04 o
  12   0  22    11438.13    12160.78    655.61 o
  14   0  22      134.42      -79.82    214.06 o
  16   0  22    21365.85    21881.57    921.58 o
 -27   1  22     9162.24     9538.46    516.63 o
 -25   1  22    10864.59    13722.67    721.89 o
 -23   1  22       59.52        6.50    184.86 o
 -21   1  22     6357.99     6186.27    488.47 o
 -19   1  22    11623.77    11531.71    691.85 o
 -17   1  22     2154.48     3000.03    589.90 o
 -15   1  22    10966.63    10716.39    961.67 o
 -13   1  22    36142.18    36917.66   1032.35 o
 -11   1  22      898.58     1094.82    221.12 o
  -9   1  22    13560.68    13109.67    580.44 o
  -7   1  22    26543.21    26619.94    691.43 o
  -5   1  22      204.18      270.22    148.34 o
  -3   1  22     4739.04     4583.45    244.50 o
  -1   1  22    29735.27    30170.81    668.73 o
   1   1  22     9496.53     9147.75    333.45 o
   3   1  22    15234.88    14501.85    485.21 o
   5   1  22    25702.13    26995.57    574.80 o
   7   1  22     1094.70     1055.64    164.87 o
   9   1  22     2644.58     2281.53    225.58 o
  11   1  22    12211.62    13069.92    805.30 o
  13   1  22     5536.83     5599.88    335.88 o
  15   1  22     5726.66     5307.94    399.61 o
 -28   2  22      988.11     1546.53    368.66 o
 -26   2  22     8806.11     9514.64    642.09 o
 -24   2  22     2055.14     2173.13    367.23 o
 -22   2  22     2250.22     3000.58    396.46 o
 -20   2  22    12126.82    12730.47    542.81 o
 -18   2  22    10017.16    10556.41    697.20 o
 -16   2  22      262.68      540.91    203.36 o
 -14   2  22    13684.88    13808.45    553.12 o
 -12   2  22     6464.11     6489.45    391.42 o
 -10   2  22     1241.55     1443.10    238.48 o
  -8   2  22    19867.11    19207.69    670.60 o
  -6   2  22    10346.13     9909.96    392.77 o
  -4   2  22     1338.61     1403.50    166.84 o
  -2   2  22     9683.55     9271.69    358.35 o
   0   2  22    19202.04    17968.57    476.32 o
   2   2  22       11.71      -50.65    144.86 o
   4   2  22    24287.00    24394.56    937.88 o
   6   2  22    11591.68    11132.93    495.31 o
   8   2  22      747.15      685.58    210.14 o
  10   2  22    11243.53    11517.00    449.19 o
  12   2  22    12077.87    12771.53    475.18 o
  14   2  22      193.85      123.49    167.88 o
 -25   3  22     6404.41     6678.94    786.37 o
 -23   3  22       78.15      165.68    472.61 o
 -21   3  22     4796.99     4693.99    369.02 o
 -19   3  22    12617.06    13484.99    486.71 o
 -17   3  22     3371.90     3822.54    327.68 o
 -15   3  22     4532.66     4963.78    398.95 o
 -13   3  22     8839.52     8399.91    449.78 o
 -11   3  22      247.56      388.41    198.47 o
  -9   3  22     5332.08     5312.38    376.15 o
  -7   3  22    16058.72    14704.77    650.93 o
  -5   3  22     3393.24     3073.86    373.73 o
  -3   3  22     6925.07     6761.10    310.29 o
  -1   3  22    11444.28    10913.48    396.75 o
   1   3  22     2182.86     1801.16    253.35 o
   3   3  22     7575.08     9093.58    449.81 o
   5   3  22    10873.35    11440.39    503.39 o
   7   3  22     1794.61     2089.11    265.52 o
   9   3  22     4000.95     4751.94    479.86 o
  11   3  22    13519.59    13824.78    577.06 o
  13   3  22     2955.14     3322.28    505.39 o
 -24   4  22     4296.71     4508.42    381.03 o
 -22   4  22      382.90      226.55    227.82 o
 -20   4  22     8832.31     9423.60    615.39 o
 -18   4  22     2401.71     2474.09    384.01 o
 -16   4  22      182.12      180.95    257.99 o
 -14   4  22     2193.43     2413.00    370.87 o
 -12   4  22     5266.56     4546.00    457.16 o
 -10   4  22       96.44      196.61    247.17 o
  -8   4  22    10002.20    10001.99    617.64 o
  -6   4  22     7992.70     8669.86    578.98 o
  -4   4  22     1324.33     1442.58    586.44 o
  -2   4  22     3276.72     2558.16    366.03 o
   0   4  22     3047.09     3109.52    443.17 o
   2   4  22      245.28      170.10    187.18 o
   4   4  22     6697.68     5830.83    388.93 o
   6   4  22     4787.59     4970.69    368.23 o
   8   4  22        3.01     -191.21    181.09 o
  10   4  22     5156.43     5120.78    387.65 o
  12   4  22     4516.52     4358.86    374.49 o
 -21   5  22      738.23     1219.83    343.45 o
 -19   5  22     3268.61     3001.21    420.60 o
 -17   5  22       21.50      125.69    403.33 o
 -15   5  22     1435.47     1615.97    354.62 o
 -13   5  22     3125.86     3928.40    449.81 o
 -11   5  22     1212.06     1225.11    515.67 o
  -9   5  22       66.61      222.40    265.26 o
  -7   5  22     5258.47     5979.64   1033.32 o
  -5   5  22     1008.46      462.03    457.77 o
  -3   5  22     2586.47     2526.37    384.21 o
  -1   5  22     1056.59     1411.88    355.33 o
   1   5  22      641.00      212.78    249.39 o
   3   5  22       29.28       66.80    174.70 o
   5   5  22     3785.56     4401.46    359.58 o
   7   5  22     2987.75     3656.77    350.30 o
   9   5  22     1880.41     2012.52    418.37 o
 -14   6  22      261.90      391.85    304.32 o
 -12   6  22     1961.17     1581.97    348.24 o
 -10   6  22     1296.88     1106.14    330.66 o
  -8   6  22      118.89      248.65    271.82 o
  -6   6  22     2267.28     2444.86    389.74 o
  -4   6  22      170.33      234.26    265.12 o
  -2   6  22      993.43      850.87    297.05 o
   0   6  22      177.27      537.70    544.37 o
   2   6  22      136.94      239.28    251.21 o
 -27   1  23      237.98      -92.71    265.14 o
 -25   1  23      375.07      892.77    427.58 o
 -23   1  23       35.89     -214.12    242.93 o
 -21   1  23     1131.10     1306.88    309.44 o
 -19   1  23      263.79      721.41    275.21 o
 -17   1  23      395.95      394.29    246.08 o
 -15   1  23      294.17      528.73    205.15 o
 -13   1  23      197.85      179.75    182.43 o
 -11   1  23      117.58      132.97    178.97 o
  -9   1  23     1999.30     2171.60    216.11 o
  -7   1  23       91.86      264.39    146.48 o
  -5   1  23      134.77       45.72    165.15 o
  -3   1  23     2325.09     2304.35    229.11 o
  -1   1  23        8.38      579.94    147.42 o
   1   1  23       35.14      221.59    137.30 o
   3   1  23     2436.56     2311.81    285.58 o
   5   1  23     1571.76     1892.43    194.91 o
   7   1  23      100.87      -60.29    128.62 o
   9   1  23      980.93     1283.08    177.79 o
  11   1  23       67.93       45.70    138.37 o
  13   1  23     1577.09     1597.97    228.85 o
 -26   2  23     2168.84     1914.88    374.34 o
 -24   2  23       30.32     -107.74    427.08 o
 -22   2  23     2948.74     3410.74    636.42 o
 -20   2  23     1713.77     1840.97    357.09 o
 -18   2  23      774.47     1202.84    234.20 o
 -16   2  23     3742.26     3814.29    331.45 o
 -14   2  23     3285.29     3787.80    330.81 o
 -12   2  23       96.63      124.84    189.67 o
 -10   2  23     2468.08     2473.09    343.79 o
  -8   2  23     3085.99     2905.23    443.42 o
  -6   2  23      213.09      357.39    164.85 o
  -4   2  23     7311.43     7430.92    299.99 o
  -2   2  23     2634.76     2390.68    204.73 o
   0   2  23     1660.19     1810.22    189.62 o
   2   2  23      315.92      302.75    153.32 o
   4   2  23     1892.73     1926.73    215.62 o
   6   2  23      849.97      830.74    320.70 o
   8   2  23     1034.22      991.39    264.64 o
  10   2  23     2507.99     3077.79    361.28 o
  12   2  23      541.49      274.86    175.52 o
 -23   3  23     3144.60     3578.38    514.68 o
 -21   3  23    12484.33    13750.65    710.86 o
 -19   3  23      109.02     -140.19    197.10 o
 -17   3  23     2119.02     2289.18    288.87 o
 -15   3  23     2558.28     3286.17    332.98 o
 -13   3  23     1040.26     1212.95    249.04 o
 -11   3  23      765.75      852.81    314.85 o
  -9   3  23    10347.52    10598.85    517.06 o
  -7   3  23     2919.82     2635.47    366.82 o
  -5   3  23     4072.66     3941.21    416.65 o
  -3   3  23     9807.61     9629.12    371.14 o
  -1   3  23     1046.38     1398.40    188.83 o
   1   3  23      368.91      319.52    147.79 o
   3   3  23     3711.58     3742.54    327.55 o
   5   3  23     2889.39     2734.07    294.26 o
   7   3  23     1378.90     1092.28    231.75 o
   9   3  23    11831.61    12034.80    546.90 o
  11   3  23      919.55      905.78    264.35 o
 -22   4  23    11306.24    12599.27    714.40 o
 -20   4  23     6139.90     6476.39    642.85 o
 -18   4  23      319.83      557.10    308.88 o
 -16   4  23     2971.78     3470.38    423.34 o
 -14   4  23     4119.23     4315.37    759.65 o
 -12   4  23      810.65      802.10    300.16 o
 -10   4  23     7764.47     8144.17    577.34 o
  -8   4  23    12479.96    13947.99    730.83 o
  -6   4  23        9.09       -7.58    227.77 o
  -4   4  23    11656.89    11587.77    670.93 o
  -2   4  23     6589.08     6106.15    530.02 o
   0   4  23        9.53      145.08    225.67 o
   2   4  23     3953.73     3938.89    359.41 o
   4   4  23     3615.96     3746.01    333.77 o
   6   4  23      208.13      155.87    199.74 o
   8   4  23    13388.67    12973.65    740.18 o
 -17   5  23     1513.55     1405.15    568.13 o
 -15   5  23     9101.04    10569.93    678.99 o
 -13   5  23      526.11      404.33    280.13 o
 -11   5  23     7077.44     7392.50    579.37 o
  -9   5  23    11126.64    10254.38    735.89 o
  -7   5  23     3406.91     3689.33    443.36 o
  -5   5  23     5201.40     6100.37    541.67 o
  -3   5  23     9562.42     9937.90    840.81 o
  -1   5  23     2205.22     2765.95    390.90 o
   1   5  23     3548.34     3331.21    422.54 o
   3   5  23     6854.67     7842.97    574.94 o
   5   5  23     1534.85     1676.09    281.13 o
  -8   6  23     8222.98     9257.04    650.38 o
  -6   6  23       52.76      122.40    269.06 o
  -4   6  23     7590.65     7834.63   1364.39 o
 -24   0  24     6863.24     7224.31    774.00 o
 -22   0  24     5148.18     6082.12    726.49 o
 -20   0  24        0.73      211.81    371.16 o
 -18   0  24    10208.07     9285.01    858.13 o
 -16   0  24    21499.62    23557.46   1390.62 o
 -14   0  24        7.55      308.81    378.09 o
 -12   0  24    13058.94    11603.05    915.53 o
 -10   0  24     5659.36     6219.92    459.54 o
  -8   0  24      514.72     1117.65    345.92 o
  -6   0  24     7242.66     7295.51    501.16 o
  -4   0  24    11140.12    10965.20    610.36 o
  -2   0  24      965.51      796.39    254.46 o
   0   0  24     9326.50     9580.95    577.55 o
   2   0  24    27576.32    28255.91    842.85 o
   4   0  24       28.97       96.21    162.50 o
   6   0  24     8654.10     8482.22    445.93 o
   8   0  24     8011.64     8446.45    452.43 o
  10   0  24     2145.76     1345.52    401.35 o
  12   0  24     5521.44     5467.63    605.24 o
 -25   1  24     1996.61     2648.62    580.00 o
 -23   1  24     5339.78     6258.02    531.45 o
 -21   1  24     2718.93     3136.46    514.18 o
 -19   1  24      475.37      636.33    360.28 o
 -17   1  24    21727.07    22042.20    952.51 o
 -15   1  24     8040.29     8972.37    595.59 o
 -13   1  24     4505.49     5209.81    372.43 o
 -11   1  24    14802.13    16286.52    611.11 o
  -9   1  24     3807.97     3671.96    318.67 o
  -7   1  24      979.86      866.56    195.58 o
  -5   1  24    19905.41    19956.58    624.84 o
  -3   1  24     5088.43     5439.29    321.42 o
  -1   1  24     1068.50     1076.72    190.91 o
   1   1  24    24675.60    24212.20    595.50 o
   3   1  24     5655.07     5134.71    278.58 o
   5   1  24     4586.97     4024.37    262.34 o
   7   1  24     9869.45     9883.52    414.48 o
   9   1  24     4917.06     5188.28    289.54 o
  11   1  24      239.79       93.39    144.86 o
 -22   2  24     5387.83     6667.07    817.55 o
 -20   2  24      737.38      864.88    303.40 o
 -18   2  24     5437.01     5860.15    517.02 o
 -16   2  24    13680.49    14320.65    589.98 o
 -14   2  24       55.54      204.22    202.73 o
 -12   2  24     9254.03     9137.68    566.46 o
 -10   2  24     9007.65     9318.55    798.99 o
  -8   2  24      269.71      376.55    210.99 o
  -6   2  24     7460.03     7835.51    761.11 o
  -4   2  24    14911.60    15463.15    444.09 o
  -2   2  24     2089.35     1888.04    188.92 o
   0   2  24     6223.09     5934.11    290.66 o
   2   2  24    14879.41    15539.81    506.00 o
   4   2  24       89.07      133.64    149.99 o
   6   2  24     9429.39     8655.83    391.79 o
   8   2  24     7861.31     8101.93    375.45 o
  10   2  24     2127.38     1845.18    273.50 o
 -21   3  24     1791.30     2803.02    621.57 o
 -19   3  24      756.28      502.96    265.91 o
 -17   3  24     7653.64     8280.81    651.02 o
 -15   3  24      950.75     1343.24    259.90 o
 -13   3  24     3938.83     4237.03    405.03 o
 -11   3  24     7890.84     9042.21    486.16 o
  -9   3  24     3051.21     2670.87    399.98 o
  -7   3  24     1948.81     2482.67    371.56 o
  -5   3  24     8752.83     9412.55    600.16 o
  -3   3  24     5674.29     5388.52    485.36 o
  -1   3  24       81.40        2.90    137.33 o
   1   3  24     4965.80     5109.93    385.01 o
   3   3  24     3171.81     3656.63    273.87 o
   5   3  24     1304.19     1261.74    239.31 o
   7   3  24    10019.86     9879.32    507.22 o
 -18   4  24     2042.66     2243.16    388.25 o
 -16   4  24     1694.51     1775.32    345.60 o
 -14   4  24      311.33      481.67    288.47 o
 -12   4  24     2200.50     2426.95    384.20 o
 -10   4  24    11531.69    11706.72   1067.96 o
  -8   4  24      869.32      994.83    308.00 o
  -6   4  24     6572.69     5753.11    515.34 o
  -4   4  24     6136.90     6329.30    534.00 o
  -2   4  24      233.24      355.88    305.34 o
   0   4  24     3488.94     4703.67    977.89 o
   2   4  24     4207.05     4360.74    354.92 o
   4   4  24      399.03      439.28    221.41 o
 -13   5  24      206.49       70.04    280.90 o
 -11   5  24     1930.51     1769.94    363.90 o
  -9   5  24     1251.08     1342.69    328.56 o
  -7   5  24       48.51      250.17    276.18 o
  -5   5  24     1795.53     2489.96    435.00 o
  -3   5  24      560.57      245.39    264.24 o
  -1   5  24      466.45      490.42    267.16 o
 -21   1  25      247.25      708.23    338.50 o
 -19   1  25     1533.38     1698.21    350.62 o
 -17   1  25      213.68      157.77    356.32 o
 -15   1  25      206.33       12.61    272.23 o
 -13   1  25      911.88      955.25    230.40 o
 -11   1  25      760.79     1174.35    275.40 o
  -9   1  25       29.06      -42.14    191.73 o
  -7   1  25      571.31      747.95    208.86 o
  -5   1  25       60.96      516.32    180.08 o
  -3   1  25      836.67      847.65    192.49 o
  -1   1  25     2367.02     2767.86    293.72 o
   1   1  25      741.57     1201.17    173.53 o
   3   1  25       79.07      350.12    147.81 o
   5   1  25      466.87      392.75    153.06 o
   7   1  25      449.61      632.56    185.51 o
 -20   2  25     2164.49     1994.48    382.52 o
 -18   2  25      440.27      541.58    302.56 o
 -16   2  25       21.26      265.79    206.13 o
 -14   2  25      418.43      347.45    252.88 o
 -12   2  25     2429.65     2466.82    306.23 o
 -10   2  25     1719.84     1744.96    267.24 o
  -8   2  25     1792.34     1793.66    282.43 o
  -6   2  25     1189.32     1321.57    258.07 o
  -4   2  25      778.81     1036.96    280.34 o
  -2   2  25     3259.62     2960.88    223.13 o
   0   2  25     1534.79     1790.47    220.98 o
   2   2  25     2433.67     2930.06    253.34 o
   4   2  25      243.97       51.10    185.15 o
   6   2  25     3751.30     4339.28    327.15 o
 -17   3  25       91.67       31.60    213.76 o
 -15   3  25      155.73      191.62    257.93 o
 -13   3  25     2074.63     2411.97    369.51 o
 -11   3  25     3255.82     2739.01    328.14 o
  -9   3  25      108.55      905.81    317.72 o
  -7   3  25     7852.60     9028.53    606.25 o
  -5   3  25     1008.55      566.43    267.32 o
  -3   3  25     3172.86     3058.19    905.64 o
  -1   3  25     4302.14     4350.75    454.90 o
   1   3  25     1334.64     1319.31    197.51 o
   3   3  25       22.19      136.68    153.62 o
 -14   4  25     2543.33     2681.63    404.86 o
 -12   4  25     5084.72     5705.42    557.73 o
 -10   4  25       92.47      494.82    308.35 o
  -8   4  25     4614.76     4281.47    481.63 o
  -6   4  25     8102.46     7246.86    687.89 o
  -4   4  25       72.68      -82.32    250.84 o
  -2   4  25     3394.86     2835.11    393.67 o
   0   4  25     3357.26     3783.81    440.11 o
 -18   0  26     1594.34     1641.03    502.80 o
 -16   0  26     6460.06     5758.47    752.22 o
 -14   0  26    11405.19    10950.79    963.04 o
 -12   0  26     3659.26     4062.01    660.17 o
 -10   0  26     3291.87     2597.15    538.43 o
  -8   0  26     6630.50     5874.45    514.18 o
  -6   0  26     1933.79     1804.55    315.64 o
  -4   0  26     5165.85     5367.21    473.76 o
  -2   0  26    16117.61    16590.23    791.61 o
   0   0  26     7161.61     7471.56    544.36 o
   2   0  26     3555.52     2757.28    547.34 o
   4   0  26     8884.92     8666.02    594.11 o
 -17   1  26      336.62      395.60    276.45 o
 -15   1  26    14295.16    15496.74    804.12 o
 -13   1  26     5134.50     6109.40    542.77 o
 -11   1  26      197.09        3.02    241.21 o
  -9   1  26     6635.41     6748.82    428.99 o
  -7   1  26     5202.27     5270.92    654.94 o
  -5   1  26       32.98      197.34    178.58 o
  -3   1  26    14809.73    14537.24    508.94 o
  -1   1  26    12310.95    12978.73    662.87 o
   1   1  26       43.12      294.47    151.13 o
   3   1  26     9064.47     9987.00    385.21 o
 -16   2  26     4202.79     4851.90    506.17 o
 -14   2  26     8389.25     9635.34    510.81 o
 -12   2  26      587.80      713.17    341.88 o
 -10   2  26     4768.79     4236.95    371.26 o
  -8   2  26     7169.76     7839.73    468.46 o
  -6   2  26     2456.52     2509.05    448.85 o
  -4   2  26     1641.91     1849.55    284.19 o
  -2   2  26    14290.95    15212.08    562.42 o
   0   2  26     2274.65     2077.66    239.76 o
   2   2  26     3499.19     3443.48    275.03 o
 -13   3  26     2405.03     2449.94    321.72 o
 -11   3  26       16.23      -72.44    255.84 o
  -9   3  26     8211.62     8030.84    877.92 o
  -7   3  26     5323.32     6111.37    532.32 o
  -5   3  26        3.27      -77.09    256.46 o
  -3   3  26     5761.11     6393.75    747.27 o
 -11   1  27      294.55      248.59    210.66 o
  -9   1  27      148.87      162.44    213.35 o
  -7   1  27      100.68       10.82    241.71 o
  -5   1  27       93.68      147.81    213.25 o
  -3   1  27      761.05      888.95    208.02 o
 
